# Supplementary material for: Age-related subproteomic analysis of mouse liver and kidney peroxisomes
Source: Proteome Sci. 2007 Nov 27;5:19. doi: 10.1186/1477-5956-5-19 (PMC2231346; doi:10.1186/1477-5956-5-19)
Supplement: Additional file 1 — Identification of proteins from mouse peroxisomal enriched fractions. Proteins were identified by MALDI-TOF-MS. [file 1477-5956-5-19-S1.xls]

## Sheet: Sheet1
GEN	PREDICTED SITE (MODEL)	SCORE	E-VALUE	TF (M.MUSCULUS)	CONSERVED
CAT
	M00720	2,5	20	CAC-BINDING PROTEIN	NO
	M00687	5,5	5,2	ALPHA-CPI	YES
	T00613	4,7	17	NF-Y	YES
	M00775	5,5	8,8	NF-Y	YES
	M00808	3,1	11	PAX	NO
	M00931	4,5	17	SP-1	NO
	MA0014	1,2	17	BSAP	NO
	M00622	3,8	8,9	C/EBPGAMMA	YES
	T01112	4,3	23	COEI	NO
	M00057	3,1	18	COMPI	NO
	M00623	3,9	18	CRX	YES
	M00977	2,3	17	EBF	NO
	M00023	6,5	4,1	HOX-1.3	YES
	M00982	3,6	25	KROX	NO
	T02983	3,8	10	PAX-4A	NO
	M00979	7,6	2	PAX6	NO
	M00512	1,0	12	PPARG	NO
	MA0111	1,5	12	SPZ1	NO
	M00446	3,8	17	SPZ1	YES
	T01331	4,6	24	RXR-ALPHA	NO
	M00448	2,3	21	ZIC1	NO
	T04670	2,5	24	ZIC2	NO
	T04671	3,3	17	ZIC3	NO
CAT(S>4,E<10)
	M00687	5,5	5,2	ALPHA-CPI	YES
	M00775	5,5	8,8	NF-Y	YES
	M00622	3,8	8,9	C/EBPGAMMA	YES
	M00023	6,5	4,1	HOX-1.3	YES
	M00979	7,6	2	PAX6	NO
ACOX1
	MA0004	3,2	6,3	ARNT	NO
	MA0009	5,3	2,3	BRACHYURY	NO
	M00032	3,4	19	C-ETS-1(P54)	NO
	T01788	2,1	8,9	E47	NO
	MA0104	2,2	16	N-MYC	NO
	M00512	6,3	2,2	PPARG	NO
	M00931	4,9	13	SP-1	NO
	M00237	3,8	19	AHR:ARNT	NO
	M00807	2,6	20	EGR	NO
	M00433	4,0	11	HMX3	NO
	M00746	2,7	24	ELF-1	NO
	M00699	3,7	15	ICSBP	NO
	M00062	3,5	22	IRF-1	NO
	T05701	5,6	12	LXR-BETA:RXR-ALPHA	NO
	T00505	5	15	MEF-2	NO
	T00515	2,4	23	MTF-1	NO
	M00775	6,2	5,4	NF-Y	NO
	M00808	3	12	PAX	NO
	MA0067	0,8	17	PAX-2	NO
	M00763	4,4	11	PPAR DIRECT REPEAT 1	NO
	M00762	4,5	10	PPAR , HNF-4, COUP, RAR	NO
	T05243	5,2	8,3	PPAR-ALPHA:RXR-ALPHA	NO
	M00960	3,8	18	PR, GR	NO
	MA0078	3,8	5,1	SOX17	NO
	T05673	3	15	PXR-1:RXR-ALPHA	NO
	M00933	4,8	14	SP-1	NO
	MA0111	4,9	0,72	SPZ1	NO
	M00777	4,6	16	STAT	NO
	T01574	4,1	13	STAT3	NO
	T00944	1,4	19	STAT5B	NO
	M00223	3,7	22	STATX	NO
	M00985	7,5	22	STRA13	NO
	T02327	5,5	8,8	STRA13	NO
	M00333	3,1	10	ZF5	NO
	M00449	2,2	21	ZIC2	NO
	T04671	3,3	17	ZIC3	NO
ACOX1(S>3,8,E<8)
	MA0009	5,3	2,3	BRACHYURY	NO
	M00775	6,2	5,4	NF-Y	NO
	M00762	4,5	10	PPAR , HNF-4, COUP, RAR	NO
	T05243	5,2	8,3	PPAR-ALPHA:RXR-ALPHA	NO
	MA0111	4,9	0,72	SPZ1	NO
	MA0078	3,8	5,1	SOX17	NO
	T02327	5,5	8,8	STRA13	NO
EHHADH
	T02967	6,6	1,8	ALX-4	NO
	MA0014	2,1	10	BSAP	NO
	T03999	6,6	1,8	CART-1	NO
	M00774	5,6	8,5	NF-KAPPAB	NO
	MA0078	3,5	5,9	SOX17	NO
	MA0006	1,6	16	AHR-ARNT	NO
	M00720	2,9	15	CAC-BINDING PROTEIN	NO
	T01112	4,1	25	COEI	NO
	T00479	4,9	15	LYF-1	NO
	M00072	3,4	6,3	CP2	NO
	M00394	1,0	19	MSX-1	NO
	T00515	3,5	8,6	MTF-1	NO
	M00056	4,8	13	MYOGENIN / NF-1	NO
	M00037	3,9	14	NF-E2	NO
	M00054	4,7	15	NF-KAPPAB	NO
	M00052	3,5	22	NF-KAPPAB (P65)	NO
	T00592	4,3	5,1	NF-KAPPAB (-LIKE)	NO
	M00775	5,6	8,2	NF-Y	NO
	T01331	5,8	10	RXR-ALPHA	NO
	M00931	5,4	9,4	SP-1	NO
	MA0111	3,6	2,1	SPZ1	NO
	M00922	4,7	15	SRF	NO
	M00810	5,3	10	SRF	NO
	M00333	3	11	ZF5	NO
EHHADH(S>3,5,E<8,2)
	T02967	6,6	1,8	ALX-4	NO
	T03999	6,6	1,8	CART-1	NO
	MA0078	3,5	5,9	SOX17	NO
	T00592	4,3	5,1	NF-KAPPAB (-LIKE)	NO
	MA0111	3,6	2,1	SPZ1	NO
	M00775	5,6	8,2	NF-Y	NO
ACCA1A
	M00932	5	12	SP-1	NO
	T01017	2,1	23	CRE-BP2	NO
	MA0009	1,9	12	BRACHYURY	NO
	M00109	4,8	10	C/EBPBETA	NO
	M00117	3,9	11	C/EBPBETA	NO
	M00623	4,2	15	CRX	NO
	M00912	4,9	13	C_EBP	NO
	T04203	5	15	FOXO1	NO
	M0474	4,3	20	FOXO1	NO
	T00384	2,7	17	HSF1	NO
	M00062	4,5	13	IRF-1	NO
	M00982	7,1	2,9	KROX	NO
	T00479	4,8	15	LYF-1	NO
	M00935	4,8	14	NF-AT	NO
	M00774	4,1	20	NF-KAPPAB	NO
	M00775	4,8	14	NF-Y	NO
	M00762	3,4	23	PPAR,HNF-4, COUP, RAR	NO
	M00518	6,7	3,8	PPARALPHA:RXR-ALPHA	NO
	T00595	4,3	25	RE1A	NO
	MA0078	1,4	19	SOX17	NO
	MA0111	0,9	17	SPZ1	NO
ACCA1A(S>3,5,E<12)
	M00932	5	12	SP-1	NO
	M00109	4,8	10	C/EBPBETA	NO
	M00117	3,9	11	C/EBPBETA	NO
	M00982	7,1	2,9	KROX	NO
	M00518	6,7	3,8	PPARALPHA:RXR-ALPHA	NO
DHRS4
	MA0014	2,3	9,2	BSAP	NO
	M00237	5,7	7,6	AHR-ARNT	NO
	M00720	2,7	18	CAC-BINDING PROTEIN	NO
	T01408	1,2	22	FLI-1	NO
	T02460	2,2	13	FOXJ1	NO
	M00634	3,5	8,6	GCM	NO
	M00433	3,1	21	HMX3	NO
	M00023	4,7	11	HOX-1.3	NO
	M00745	5,3	4,2	LEF-1	NO
	M00941	5,1	8,8	MEF-2	NO
	M00929	4,5	13	MYOD	NO
	M00712	3,3	9,2	MYOGENIN	NO
	M00935	4,0	21	NF-AT	NO
	M00135	4.4	14	OCT-1	NO
	M00464	7,7	0,97	POU3F2	NO
	M00658	4,8	7,2	PU.1	NO
	M00931	4,1	23	SP-1	NO
	MA0111	1,6	10	SPZ1	NO
	M00810	6,0	6,4	SRF	NO
	M00777	3,8	25	STAT	NO
	M00966	4,6	14	VDR, CAR, PXR	NO
	M00716	3,3	9,2	ZF5	NO
DHRS4(S>4,8,E<8)
	M00237	5,7	7,6	AHR-ARNT	NO
	M00745	5,3	4,2	LEF-1	NO
	M00464	7,7	0,97	POU3F2	NO
	M00658	4,8	7,2	PU.1	NO
	M00810	6,0	6,4	SRF	NO
ECH1
	T04849	4,8	18	ERR1	NO
	MA0111	1,5	11	SPZ1	NO
	M00670	1,0	22	TCF-1(P)	NO
	MA0009	4,3	3,7	BRACHYURY	NO
	M00150	2,3	13	BRACHYURY	NO
	M00720	2,7	17	CAC-BINDING PROTEIN	NO
	M00511	4,5	16	ERR ALPHA	NO
	T02460	2,2	13	FOXJ1	NO
	T02772	3,8	24	GCNF	NO
	T02450	6,9	4,9	GKLF	NO
	M00433	3,1	21	HMX3	NO
	T04446	4,5	24	HMX3	NO
	M00982	3,9	21	KROX	NO
	M00056	3,7	23	MYOGENIN / NF-1	NO
	M00935	5,0	12	NF-AT	NO
	M00241	2,2	11	NKX2-5	NO
	M00763	4,7	9,6	PPAR DIRECT REPEAT 1	NO
	T00694	4,6	22	PPAR-ALPHA	NO
	M00964	3,8	22	PXR, CAR, LXR, FXR	NO
	T01666	3,3	11	RFX1	NO
	M00626	2,3	20	RFX1 (EF-C)	NO
	M00727	4,0	10	SF-1	NO
	MA0078	2,1	13	SOX17	NO
	M00931	5,1	12	SP-1	NO
	M00963	3,3	20	T3R	NO
	M00796	3,8	20	USF	NO
ECH1(S>3,E<11)
	MA0009	4,3	3,7	BRACHYURY	NO
	T02450	6,9	4,9	GKLF	NO
	M00763	4,7	9,6	PPAR DIRECT REPEAT 1	NO
	T01666	3,3	11	RFX1	NO
	M00727	4,0	10	SF-1	NO
HSD17B4
	MA0067	0,9	15	PAX-2	SI
	MA0006	1,6	16	AHR-ARNT	NO
	M00006	3,4	21	MEF-2	NO
	T02983	4,8	4,2	PAX-4A	NO
	M00515	3,2	11	PPARG	NO
	MA0078	1,9	15	SOX17	NO
	M00796	4,6	13	USF	NO
HSD17B4(S>3,E<13)
	T02983	4,8	4,2	PAX-4A	NO
	M00515	3,2	11	PPARG	NO
	M00796	4,6	13	USF	NO
MGC29978
	T02772	11,8	0,17	GCNF	NO
	M00081	3,3	12	EVI-1	NO
	T05673	3,4	9,4	PXR-1:RXR-ALPHA	NO
	M00777	5,2	11	STAT	NO
	M00687	6,7	2,3	ALPHA-CPI	NO
	M00117	2,7	25	C/EBPBETA	NO
	M00912	4,1	22	C_EBP	NO
	M00771	4,2	21	ETS	NO
	M00433	4,0	11	HMX3	NO
	M00641	3,8	9,9	HSF	NO
	T00479	5,3	12	LYF-1	NO
	T00613	4,7	17	NF-Y	NO
	M00775	6,7	3,8	NF-Y	NO
	MA0063	1,0	20	NKX	NO
	M00808	2,9	14	PAX	NO
	T00648	2,6	19	POU2F2	NO
	T05243	4,1	17	PPAR-ALPHA:RXR-ALPHA	NO
	M00975	3,2	8	RFX	NO
	M00099	4,2	14	S8	NO
	T01147	5,3	4,8	SF-1	NO
	M00922	6,5	4,5	SRF	NO
	M00810	7,2	2,7	SRF	NO
MGC29978(S>5,E<5)
	T02772	11,8	0,17	GCNF	NO
	M00687	6,7	2,3	ALPHA-CPI	NO
	M00775	6,7	3,8	NF-Y	NO
	T01147	5,3	4,8	SF-1	NO
	M00922	6,5	4,5	SRF	NO
	M00810	7,2	2,7	SRF	NO
PHYH
	M00162	2,8	9,2	OCT-1	NO
	MA0004	1,4	17	ARNT	NO
	M00109	3,9	18	C/EBPBETA	NO
	M00807	2,8	17	EGR	NO
	T00677	5,6	12	PAX-1	NO
	M00097	6,6	4,1	PAX-6	NO
	M00717	1,9	13	PAX-8	NO
	M00328	2,3	18	PAX-8	NO
	T00651	2,6	18	POU5F1	NO
	M00518	7,4	2,3	PPARALPHA:RXR-ALPHA	NO
	M00727	2,8	24	SF-1	NO
	M00932	5,4	9,4	SP-1	NO
	MA0111	0,9	18	SPZ1	NO
	M00114	3,9	21	TAX/CREB	NO
PHYH(S>5,E<12)
	T00677	5,6	12	PAX-1	NO
	M00097	6,6	4,1	PAX-6	NO
	M00518	7,4	2,3	PPARALPHA:RXR-ALPHA	NO
	M00932	5,4	9,4	SP-1	NO
1600020H07Rik
	M00931	5,5	8,7	SP-1	NO
	MA0006	1,6	16	AHR-ARNT	SI/NO
	MA0014	0,9	23	BSAP	NO
	MA0067	0,5	20	PAX-2	NO
	M00982	5,2	11	KROX	SI/NO
	M00933	4,8	14	SP-1	NO
	M00687	5,2	5,9	ALPHA-CP1	NO
	MA0004	2,3	10	ARNT	NO
	M00150	3,2	8,7	BRACHYURY	NO
	M00807	2,6	21	EGR	SI
	T02450	5,4	13	GKLF	SI
	T01471	2,6	25	LK-3	NO
	M00056	4,1	19	MYOGENIN / NF-1	SI
	T00588	6,1	8,3	NF-KAPPAB	NO
	M00054	6,8	3,7	NF-KAPPAB	NO
	M00052	5,1	9,3	NF-KAPPAB (P65)	NO
	T01923	4,7	19	NF-KAPPAB1	NO
	T00613	4,7	17	NF-Y	NO
	M00979	5,6	8	PAX6	NO
	M00984	4,2	15	PEBP	NO
	M00333	3,4	7,5	ZF5	SI
1600020H07Rik(S>5,E<9,3)
	M00931	5,5	8,7	SP-1	NO
	M00687	5,2	5,9	ALPHA-CP1	NO
	T00588	6,1	8,3	NF-KAPPAB	NO
	M00054	6,8	3,7	NF-KAPPAB	NO
	M00979	5,6	8	PAX6	NO
	M00052	5,1	9,3	NF-KAPPAB (P65)	NO
AMACR
	M00931	6,0	6,1	SP-1	NO
	MA0006	1,6	16	AHR-ARNT	NO
	T02967	4,0	11	ALX-4	NO
	MA0004	2,3	10	ARNT	NO
	T00111	4,2	25	C-ETS-1	NO
	M00117	2,8	24	C/EBPBETA	NO
	M00622	4,1	6,7	C/EBPGAMMA	NO
	T03999	4,0	11	CART-1	NO
	M00511	5,0	12	ERR ALPHA	NO
	M00771	5,7	7,6	ETS	NO
	M00641	2,8	21	HSF	NO
	M00982	4,6	15	KROX	NO
	M00647	5,8	5,8	LXR	NO
	M00648	3,7	12	MAF	NO
	M00650	5,0	11	MTF-1	NO
	T00515	3,5	8,5	MTF-1	NO
	M00929	3,5	24	MYOD	NO
	MA0104	2,0	18	N-MYC	NO
	T00592	3,1	15	NF-KAPPAB(-LIKE)	NO
	T00648	2,6	19	POU2F2	NO
	M00463	6,2	5,4	POU3F2	NO
	T00694	5,8	11	PPAR-ALPHA	NO
	M00518	6,5	4,5	PPARALPHA:RXR-ALPHA	NO
	M00964	4,6	13	PXR, CAR, LXR, FXR	NO
	M00933	4,6	16	SP-1	NO
	MA0111	1,5	11	SPZ1	NO
	M00670	1,4	14	TCF-1(P)	NO
	M00333	2,6	16	ZF5	NO
AMACR(S>5,E<8)
	M00931	6,0	6,1	SP-1	NO
	M00771	5,7	7,6	ETS	NO
	M00647	5,8	5,8	LXR	NO
	M00463	6,2	5,4	POU3F2	NO
	M00518	6,5	4,5	PPARALPHA:RXR-ALPHA	NO
HAO1
	M00790	7,1	3,0	HNF-1	YES
	M00687	4,1	12	ALPHA-CP1	NO
	T01114	3,3	10	C/EBPDELTA	NO
	M00474	5,1	11	FOXO1	NO
	MA0078	1,9	15	SOX17	NO
	M00770	3,5	14	C/EBP	YES
	M00081	2,7	19	EVI-1	NO
	M00809	3,7	23	FOX	NO
	T01211	6,4	6,8	HNF-1A	YES
	M00023	4,1	15	HOX-1,3	NO
	M00699	3,5	17	ICSBP	NO
	M00972	4,3	19	IRF	YES
	T00422	5,7	8,3	IRF-1	NO
	T00425	5,3	15	IRF-2	NO
	M00747	3,3	17	IRF1	YES
	M00745	3,8	13	LEF-1	NO
	M00978	4,5	15	LEF1TCF1	NO
	T01964	4,9	19	LHX3A	YES
	T00479	4,8	15	LYF-1	NO
	M00394	1,7	8,6	MSX-1	NO
	M00930	4,6	13	OCT-1	NO
	M00979	4,6	16	PAX6	NO
	M00463	4,9	12	POU3F2	NO
	M00464	4,0	11	POU3F2	NO
	M00465	4,3	14	POU6F1	YES
	M00763	5,2	6,9	PPAR DIRECT REPEAT 1	YES
	M00242	4	17	PPARALPHA:RXR-ALPHA	YES
	T01331	6,5	6,7	RXR-ALPHA	YES
	M00099	3,8	19	S8	YES
	MA0087	1,2	23	SOX-5	NO
	MA0111	1,0	17	SPZ1	NO
	M00446	3,6	19	SPZ1	NO
	M00448	2,5	16	ZIC1	NO
HAO1(S>5,E<8,3)
	M00790	7,1	3,0	HNF-1	YES
	M00474	5,1	11	FOXO1	NO
	T01211	6,4	6,8	HNF-1A	YES
	T00422	5,7	8,3	IRF-1	NO
	M00763	5,2	6,9	PPAR DIRECT REPEAT 1	YES
	T01331	6,5	6,7	RXR-ALPHA	YES
SCP2
	MA0006	1,6	16	AHR-ARNT	NO
	MA0014	4,8	18	BSAP	NO
	M00720	2,9	15	CAC-BINDING PROTEIN	NO
	MA0063	1,0	19	NKX	NO
	M00658	4,8	7,2	PU.1	NO
	M00931	6,0	6,1	SP-1	NO
	M00933	5,5	8,8	SP-1	NO
	MA0111	1,1	16	SPZ1	NO
	M00924	3,8	25	AP-1	NO
	MA0009	7,9	0,39	BRACHYURY	NO
	M00746	5,3	3,5	ELF-1	NO
	T00259	4,7	9,1	ER-ALPHA	NO
	M00771	4,0	25	ETS	NO
	M00982	7,2	2,7	KROX	NO
	M00510	4,1	21	LHX3	NO
	M00983	2,3	25	MAF	NO
	M00405	5,2	7,9	MEF-2	NO
	M00935	4,3	18	NF-AT	NO
	T01441	3,5	18	NF-E2 P45	NO
	M00054	4,2	20	NF-KAPPAB	NO
	T00606	2,6	16	NF-TNF	NO
	M00515	7,6	1,9	PPARG	NO
	M00922	4,1	23	SRF	NO
	M00223	5,9	5,6	STATX	NO
SCP2(S>4,8,E<8)
	M00658	4,8	7,2	PU.1	NO
	M00931	6,0	6,1	SP-1	NO
	MA0009	7,9	0,39	BRACHYURY	NO
	M00746	5,3	3,5	ELF-1	NO
	M00982	7,2	2,7	KROX	NO
	M00405	5,2	7,9	MEF-2	NO
	M00515	7,6	1,9	PPARG	NO
	M00223	5,9	5,6	STATX	NO
PECR
	MA0014	4,5	2,2	BSAP	NO
	M00932	7,4	2,4	SP-1	NO
	M00979	4,9	13	PAX6	NO
	M00099	4,2	14	S8	NO
	M00933	5,9	6,9	SP-1	NO
	MA0006	1,6	16	AHR-ARNT	NO
	MA0004	2,3	10	ARNT	NO
	M00081	2,8	18	EVI-1	NO
	T01408	1,2	22	FLI-1	NO
	M00772	4,3	18	IRF	NO
	M00982	4,6	15	KROX	NO
	M00510	5,6	8,4	LHX3	NO
	M00277	4,1	22	LMO2 COMPLEX	NO
	T00479	2,6	6,8	LYF-1	NO
	M00648	3,0	20	MAF	NO
	T00505	5,6	10	MEF-2	NO
	M00941	3,9	19	MEF-2	NO
	M00929	4,8	11	MYOD	NO
	M00650	6,7	3,9	MTF-1	NO
	T00515	2,6	20	MTF-1	NO
	M00712	3,3	9,2	MYOGENIN	NO
	MA0104	2,0	18	N-MYC	NO
	T00651	2,6	18	POU5F1	NO
	MA0078	1,4	19	SOX17	NO
	T01799	2,0	24	TAL-1	NO
PECR(S>4.5,E<8.4)
	MA0014	4,5	2,2	BSAP	NO
	M00932	7,4	2,4	SP-1	NO
	M00933	5,9	6,9	SP-1	NO
	M00510	5,6	8,4	LHX3	NO
	M00650	6,7	3,9	MTF-1	NO
NUDT19
	MA0009	5,1	2,5	BRACHYURY	NO
	MA0006	1,6	16	AHR-ARNT	NO
	MA0004	1.4	17	ARNT	NO
	M00032	4,1	11	C-ETS-1(P54)	NO
	M00277	4,8	14	LMO2 COMPLEX	NO
	M00720	3,1	13	CAC-BINDING PROTEIN	NO
	T01112	6,0	8,9	COEI	NO
	M00804	3,9	13	E2A	NO
	M00807	2,6	21	EGR	NO
	M00641	4,2	6,8	HSF	NO
	M00932	4,3	20	SP-1	NO
	M00712	3,3	9,2	MYOGENIN	NO
	MA0063	1,0	20	NKX	NO
	M00808	2,9	14	PAX	NO
	T01828	3,0	16	PAX-8	NO
	T00648	2,3	24	POU2F2	NO
	T01864	4,3	17	POU2F2 (OCT-2,1)	NO
	T01865	4,3	17	POU2F2 (OCT-2,3)	NO
	T01866	4,3	17	POU2F2 (OCT-2,4)	NO
	T01867	4,3	17	POU2F2 (OCT-2,6)	NO
	M00762	4,1	14	PPAR , HNF-4, COUP, RAR	NO
	M00975	2,4	17	RFX	NO
	M00626	2,8	12	RFX1 (EF-C)	NO
	T01799	2,0	24	TAL-1	NO
	M00449	2,0	25	ZIC2	NO
NUDT19(S>3,3.5,E<9,2)
	MA0009	5,1	2,5	BRACHYURY	NO
	T01112	6,0	8,9	COEI	NO
	M00641	4,2	6,8	HSF	NO
	M00712	3,3	9,2	MYOGENIN	NO
HMGCS2
	T01923	4,7	19	NF-KAPPAB 1	NO
	MA0087	3,5	5,2	SOX-5	NO
	M00687	3,5	18	ALPHA-CP1	YES
	T02967	4,0	11	ALX-4	YES
	M00770	3,0	23	C/EBP	NO
	M00117	3,0	20	C/EBPBETA	NO
	M00109	4,1	16	C/EBPBETA	YES
	T03999	4,0	11	CART-1	YES
	M00072	3,8	4,2	CP2	NO
	M00912	4,0	2,4	C_EBP	NO
	M00081	2,8	18	EVI-1	NO
	T02460	2,7	7,3	FOXJ1	NO
	M00474	4,4	18	FOXO1	YES
	T02772	11,9	0,16	GCNF	NO
	M00023	4,8	11	HOX-1.3	NO
	M00982	4,8	14	KROX	NO
	M00006	3,3	22	MEF-2	NO
	M00929	5,0	10	MYOD	NO
	T02384	6,2	6,6	NKX2-2	NO
	MA0067	0,,5	20	PAX-2	YES
	M00763	7,6	1,4	PPAR DIRECT REPEAT 1	YES
	M00762	7,0	2,1	PPAR , HNF-4, COUP, RAR	YES
	M00242	12,1	0.092	PPARALPHA:RXR-ALPHA	YES
	M00518	8,0	1,6	PPARALPHA:RXR-ALPHA	NO
	M00512	3,6	5,4	PPARG	YES
	M00964	4,6	13	PXR, CAR, LXR, FXR	NO
	T01669	2,5	18	RFX2	NO
	T01671	2,5	18	RFX3	NO
	T01331	6,4	7,1	RXR-ALPHA	YES
	T01147	4,0	12	SF-1	NO
	M00042	3,7	18	SOX-5	NO
	MA0078	3,2	7,3	SOX17	NO
	M00931	4,9	13	SP-1	NO
HMGCS2(S>3,5,E<6.6)
	MA0087	3,5	5,2	SOX-5	NO
	M00072	3,8	4,2	CP2	NO
	M00912	4,0	2,4	C_EBP	NO
	T02772	11,9	0,16	GCNF	NO
	T02384	6,2	6,6	NKX2-2	NO
	M00763	7,6	1,4	PPAR DIRECT REPEAT 1	YES
	M00762	7,0	2,1	PPAR , HNF-4, COUP, RAR	YES
	M00242	12,1	0.092	PPARALPHA:RXR-ALPHA	YES
	M00518	8,0	1,6	PPARALPHA:RXR-ALPHA	NO
	M00512	3,6	5,4	PPARG	YES
HMGCS2(S>7,E<2.1)
	T02772	11,9	0,16	GCNF	NO
	M00763	7,6	1,4	PPAR DIRECT REPEAT 1	YES
	M00242	12,1	0.092	PPARALPHA:RXR-ALPHA	YES
	M00518	8,0	1,6	PPARALPHA:RXR-ALPHA	NO
	M00762	7,0	2,1	PPAR , HNF-4, COUP, RAR	YES
HMGCL
	MA0067	1,7	8,3	PAX-2	NO
	MA0111	1,9	8,3	SPZ1	NO
	MA0006	1,6	16	AHR-ARNT	NO
	MA0004	3,2	6,3	ARNT	NO
	T02450	5,7	11	GKLF	NO
	MA0104	2,2	16	N-MYC	NO
	M00804	3,2	21	E2A	NO
	M00081	3,3	12	EVI-1	NO
	M00641	3,7	10	HSF	NO
	M00277	4,9	14	LMO2 COMPLEX	NO
	M00929	7,5	2,2	MYOD	NO
	M00712	2,9	12	MYOGENIN	NO
	T00613	4,7	17	NF-Y	NO
	M00717	1,3	23	PAX-8	NO
	T05236	3,6	7,2	PPAR-GAMMA:RXR-ALPHA	NO
	M00446	4,6	9,7	SPZ1	NO
	M00922	4,1	23	SRF	NO
	M00796	4,8	11	USF	NO
HMGCL(S>3,E<9,7)
	MA0004	3,2	6,3	ARNT	NO
	M00929	7,5	2,2	MYOD	NO
	T05236	3,6	7,2	PPAR-GAMMA:RXR-ALPHA	NO
	M00446	4,6	9,7	SPZ1	NO
DAO1
	T02460	2,2	13	FOXJ1	NO
	M00746	3,5	13	ELF-1	NO
	M00277	4,9	14	LMO2 COMPLEX	NO
	M00648	3,3	16	MAF	NO
	MA0006	1,6	16	AHR-ARNT	NO
	MA0004	2,3	10	ARNT	NO
	T01602	1,7	5,5	CREMTAUALPHA	NO
	M00804	6,1	2,8	E2A	NO
	M00973	4,7	11	E2A	NO
	M00807	3,4	11	EGR	NO
	T04446	4,7	22	HMX3	NO
	T00384	2,6	20	HSF1	NO
	M00062	3,5	22	IRF-1	NO
	T00422	5,5	9,4	IRF-1	NO
	T00479	4,1	25	LYF-1	NO
	M00983	2,3	25	MAF	NO
	M00405	4,3	14	MEF-2	NO
	T00515	3,4	9,9	MTF-1	NO
	M00929	4,8	11	MYOD	NO
	M00712	3,5	7,4	MYOGENIN	NO
	M00761	4,6	16	P53 DECAMER	NO
	M00808	2,7	16	PAX	NO
	M00097	5,6	8,4	PAX-6	NO
	M00717	1,5	19	PAX-8	NO
	M00979	5,7	7,8	PAX6	NO
	T01332	2,4	15	RXR-BETA	NO
	T01429	5,4	13	SOX5	NO
	MA0111	1,1	16	SPZ1	NO
	M00810	4,2	18	SRF	NO
	M00670	1,8	9,3	TCF-1(P)	NO
	M00450	2,6	20	ZIC3	NO
DAO1(S>3,E<9,9)
	M00804	6,1	2,8	E2A	NO
	M00712	3,5	7,4	MYOGENIN	NO
	M00097	5,6	8,4	PAX-6	NO
	M00979	5,7	7,8	PAX6	NO
	T00515	3,4	9,9	MTF-1	NO
	T00422	5,5	9,4	IRF-1	NO
AGXT
	MA0009	1,3	1,6	BRACHYURY
	M00057	6,3	1,7	COMP1
	M00979	4,2	20	PAX6
	MA0014	2,8	6,5	BSAP
	M00807	2,8	1,8	EGR
	M00809	5,9	6,1	FOX
	T04203	5,0	15	FOXO1
	M00472	4,5	18	FOXO4
	M00641	3,9	8,7	HSF
	M00747	3,3	17	IRF1
	M00983	2,6	20	MAF
	T00515	2,7	18	MTF-1
	M00485	3,5	25	NKX2-2
	T00677	6,8	5,3	PAX-1
	M00512	6,2	2,4	PPARG
	T00702	4,3	20	PU.1
	MA0078	3,5	5,9	SOX17
	M00931	4,1	23	SP-1
	MA0111	1,7	9,5	SPZ1
	M00810	5,5	8,8	SRF
	M00963	3,5	18	T3R
AGXT(S>2,8,E<6,1)
	M00057	6,3	1,7	COMPI
	M00807	2,8	1,8	EGR
	M00809	5,9	6,1	FOX
	T00677	6,8	5,3	PAX-1
	M00512	6,2	2,4	PPARG
	MA0078	3,5	5,9	SOX17
PIPOX
	MA0014	3,1	5,5	BSAP	NO
	MA0078	3,5	5,9	SOX17	YES
	MA0111	1,3	13	SPZ1	YES
	T02967	4,0	11	ALX-4	YES
	T00131	2,0	21	C-JUN	YES
	T03999	4,0	11	CART-1	TES
	M00072	2,9	9,8	CP2	YES
	M00641	3,4	13	HSF	YES
	T00479	5,3	12	LYF-1	YES
	M00983	2,3	25	MAF	YES
	M00712	3,3	9,2	MYOGENIN	YES
	M00806	3,4	23	NF-1	YES
	MA0063	2,7	6,2	NKX	YES
	M00135	5,1	11	OCT-1	YES
	M00162	2,5	11	OCT-1	YES
	M00795	4,7	11	OCTAMER	YES
	MA0067	1,1	13	PAX-2	YES
	T00648	3,0	12	POU2F2	YES
	T01864	5,0	10	POU2F2 (OCT-2,1)	YES
	T01865	5,0	10	POU2F2 (OCT-2,3)	YES
	T01866	5,0	10	POU2F2 (OCT-2,4)	YES
	T01867	5,0	10	POU2F2 (OCT-2,6)	YES
	M00762	3,6	20	PPAR , HNF-4, COUP, RAR	YES
	M00242	5,2	9,0	PPARALPHA:RXR-ALPHA	YES
	M00658	3,1	23	PU.1	YES
	T00595	4,6	23	RE1A	YES
	M00099	3,8	19	S8	YES
	T01574	3,8	16	STAT3	YES
	M00457	4,4	18	STAT5A (HOMODIMER)	NO
	M00460	5,5	8,7	STAT5A (HOMOTETRAMER)	YES
	M00459	5,5	8,8	STAT5B (HOMODIMER)	YES
	M00963	3,4	19	T3R	NO
	T00859	1,7	11	TTF-1	NO
PIPOX (S>3,8,E<9)
	MA0014	3,1	5,5	BSAP	NO
	MA0078	3,5	5,9	SOX17	YES
	M00242	5,2	9,0	PPARALPHA:RXR-ALPHA	YES
	M00460	5,5	8,7	STAT5A (HOMOTETRAMER)	YES
	M00459	5,5	8,8	STAT5B (HOMODIMER)	YES
MRGPRF
	MA0111	2,3	6,1	SPZ1
	M00917	5,9	6,7	CREB	YES
	M00113	5,6	6	CREB	YES
	M00916	7,7	1,9	CREB	YES
	M00981	4,9	13	CREBATF	YES
	MA0067	1,6	8,8	PAX-2	YES
	M00931	4,7	15	SP-1	YES
	MA0004	2,3	10	ARNT	YES
	M00973	4,7	11	E2A	NO
	M00011	5,1	7,3	EVI-1	NO
	M00023	6,3	4,5	HOX-1,3	YES
	M00641	2,8	20	HSF	NO
	T01470	5,0	17	IK-2	YES
	T01469	5,0	17	IK-1	YES
	M00982	3,8	23	KROX	YES
	M00277	4,7	15	LMO2 COMPLEX	NO
	M00929	5,7	6,6	MYOD	NO
	M00712	3,5	7,4	MYOGENIN	NO
	M00034	3,5	8,7	P53	NO
	T01806	8,3	1,8	P53	NO
	M00979	3,8	25	PAX6	YES
	M00960	4,6	11	PR, GR	NO
	M00658	3,3	21	PU.1	YES
	M00933	4,0	25	SP-1	YES
	M00670	1,4	15	TCF-1(P)	YES
	M00796	4,4	15	USF	NO
MRGPRF (S>5,E<6,7)
	M00113	5,6	6	CREB	YES
	M00916	7,7	1,9	CREB	YES
	M00023	6,3	4,5	HOX-1,3	YES
	T01806	8,3	1,8	P53	NO
	M00917	5,9	6,7	CREB	YES
OTC
	T01471	2,6	25	IK-3	YES/NO
	T00479	6,3	6,1	LYF-1	YES/NO
	MA0006	1,6	16	AHR-ARNT	NO
	MA0009	1,9	12	BRACHYURY	NO
	M00117	3,6	13	C/EBPBETA	NO
	M00109	3,5	23	C/EBPBETA	NO
	M00621	4,9	9,4	C/EBPDELTA	NO
	M00973	3,7	22	E2A	NO
	M00433	6,7	1,7	HMX3	NO
	M00972	3,9	25	IRF	NO
	M00747	3,3	17	IRF1	NO
	M00277	5,4	9,4	LMO2 COMPLEX	NO
	M00647	3,8	19	LXR	NO
	M00648	4,8	5,5	MAF	NO
	T00505	6,3	6,8	MEF-2	NO
	M00037	3,3	20	NF-E2	NO
	M00054	5,3	9,8	NF-KAPPAB	NO
	T00606	3,1	10	NF-TNF	NO
	MA0063	2,7	6,2	NKX	NO
	M00240	2,2	15	NKX2-5	NO
	M00463	4,4	15	POU3F2	NO
	M00658	3,7	15	PU.1	NO
	M00626	4,4	3,0	RFX1 (EF-C)	NO
	M00099	3,8	19	S8	YES
	MA0111	2,7	4,4	SPZ1	NO
OTC (S>4,8,E<6,1)
	T00479	6,3	6,1	LYF-1	YES/NO
	M00433	6,7	1,7	HMX3	NO
	M00648	4,8	5,5	MAF	NO
	T00505	6,3	6,8	MEF-2	NO
	M00626	4,4	3,0	RFX1 (EF-C)	NO
OAT
	M00720	2,9	15	CAC-BINDING PROTEIN	NO
	M00712	3,5	7,4	MYOGENIN	NO
	MA0009	2,5	8,9	BRACHYURY	NO
	T00131	2,0	21	C-JUN	NO
	M00053	3,1	24	C-REL	NO
	M00621	3,8	19	C/EBPDELTA	NO
	M00804	5,9	3,3	E2A	NO
	M00973	4,7	11	E2A	NO
	M00629	1,9	17	EVE	NO
	M00809	4,3	16	FOX	NO
	T02772	6,5	6,7	GCNF	NO
	M00277	5,4	9,4	LMO2 COMPLEX	NO
	M00983	2,3	25	MAF	NO
	M00929	5,2	8,8	MYOD	NO
	T00528	2,8	21	MYOGENIN	NO
	M00052	3,5	22	NF-KAPPAB (P65)	NO
	M00930	5,3	8,2	OCT-1	NO
	M00795	3,9	18	OCTAMER	NO
	T00694	5,5	13	PPAR-ALPHA	NO
	M00242	5,5	7,8	PPARALPHA:RXR-ALPHA	NO
	M00964	3,7	23	PXR, CAR, LXR, FXR	NO
	T01581	4,2	22	STAT6	NO
	T04669	3,8	5,4	ZIC1	NO
	M00448	3,4	7,6	ZIC1	NO
	T04670	3,9	6,6	ZIC2	NO
	T04671	4,1	9,0	ZIC3	NO
OAT (S>3,E<7.4)
	M00804	5,9	3,3	E2A	NO
	T02772	6,5	6,7	GCNF	NO
	T04669	3,8	5,4	ZIC1	NO
	T04670	3,9	6,6	ZIC2	NO
	M00712	3,5	7,4	MYOGENIN	NO
PXMP3
	MA0006	1,6	16	AHR-ARNT	NO
	MA0014	1,6	15	BSAP	YES
	T05012	4,8	20	ELF-1	YES
	M00511	5,4	9,3	ERR ALPHA	NO
	M00763	4,1	14	PPAR DIRECT REPEAT 1	NO
	M00727	4,5	7,4	SF-1	NO
	M00687	4,1	12	ALPHA-CP1	YES
	M00032	4,1	11	C-ETS-1 (P54)	NO
	T01408	1,2	22	FLI-1	YES
	M00634	3,1	13	GCM	NO
	M00433	3,1	21	HMX3	NO
	M00277	4,1	21	LMO2 COMPLEX	NO
	M00647	5,7	6,0	LXR	NO
	M00766	6,0	4,9	LXR DIRECT REPEAT 4	NO
	M00056	5,3	9,4	MYOGENIN / NF-1	NO
	T00588	4,7	22	NF-KAPPAB	NO
	T01923	5,5	12	NF-KAPPAB 1	NO
	T00613	4,7	17	NF-Y	YES
	M00775	5,2	10	NF-Y	YES
	T02384	4,6	17	NKX2-2	YES
	M00762	3,4	22	PPAR , HNF-4, COUP, RAR	NO
	M00242	7,2	2,7	PPARALPHA:RXR-ALPHA	NO
	T01331	7,2	4,1	RXR-ALPHA	NO
	M00115	4,0	13	TAX/CREB	YES
PXMP3 (S>4,5,E<8)
	M00727	4,5	7,4	SF-1	NO
	M00647	5,7	6,0	LXR	NO
	M00766	6,0	4,9	LXR DIRECT REPEAT 4	NO
	M00242	7,2	2,7	PPARALPHA:RXR-ALPHA	NO
	T01331	7,2	4,1	RXR-ALPHA	NO
BHMT
	MA0067	1,7	8,3	PAX-2
	MA0014	5,9	0,83	BSAP
	M00959	4,8	13	ER
	M00511	7,0	3,2	ERR ALPHA
	M00762	7,5	1,5	PPAR , HNF-4, COUP, RAR
	T05243	9,5	0,41	PPAR-ALPHA:RXR-ALPHA
	T02529	6,5	5,0	PPAR-GAMMA 1
	M00242	9,6	0,54	PPARALPHA:RXR-ALPHA
	T01332	2,6	13	RXR-BETA
	M00237	4,5	14	AHR:ARNT
	T02967	4,0	11	ALX-4
	T03999	4,0	11	CART-1
	M00919	5,0	12	E2F
	M00918	4,0	19	E2F
	M00939	4,1	19	E2F-1
	T04849	4,2	25	ERR1
	M00079	4,9	13	EVI-1
	M00011	4,9	13	EVI-1
	T02460	2,5	9,1	FOXJ1
	T02772	7,0	4,6	GCNF
	T00422	5,0	13	IRF-1
	T00425	5,3	15	IRF-2
	M00650	7,4	2,5	MTF-1
	MA0063	2,1	9,4	NKX
	M00485	4,4	16	NKX2-2
	T01675	3,8	14	NKX2-5
	M00930	3,7	21	OCT-1
	M00464	4,8	6,9	POU3F2
	T00694	4,8	20	PPAR-ALPHA
	M00515	2,0	17	PPARG
	M00658	3,3	21	PU.1
	T01331	5,0	17	RXR-ALPHA
	M00727	4,5	7,4	SF-1
	MA0111	0,8	19	SPZ1
	M00223	3,8	21	STATX
	M00115	3,9	13	TAX/CREB
	M00670	1,8	9,5	TCF-1(P)
BHMT (S>5,9,E<3,5)
	MA0014	5,9	0,83	BSAP
	M00511	7,0	3,2	ERR ALPHA
	M00762	7,5	1,5	PPAR , HNF-4, COUP, RAR
	T05243	9,5	0,41	PPAR-ALPHA:RXR-ALPHA
	M00242	9,6	0,54	PPARALPHA:RXR-ALPHA
	M00650	7,4	2,5	MTF-1
LTA4H
	MA0014	2,6	7,9	BSAP	NO
	MA0067	1,3	11	PAX-2	YES
	MA0006	1,6	16	AHR-ARNT	YES
	MA0004	2,3	10	ARNT	YES
	M00720	3,0	14	CAC-BINDING PROTEIN	NO
	T01602	1,9	3,6	CREMTAUALPHA	NO
	M00623	3,7	21	CRX	NO
	M00940	3,4	23	E2F-1	YES
	M00080	4,4	16	EVI-1	NO
	T02460	2,5	9,1	FOXJ1	NO
	M00699	5,1	5,6	ICSBP	NO
	M00062	5,3	8,7	IRF-1	NO
	M00747	3,3	17	IRF1	NO
	M00647	4,7	11	LXR	NO
	M00766	6,0	4,7	LXR DIRECT REPEAT4	NO
	M00648	3,0	21	MAF	NO
	T00515	2,4	25	MTF-1	YES
	M00056	4,2	17	MYOGENIN / NF-1	YES
	MA0104	2,0	18	N-MYC	YES
	M00964	4,0	19	PXR, CAR, LXR, FXR	NO
	M00975	2,8	12	RFX	NO
	MA0078	1,0	23	SOX17	NO
	M00446	3,7	18	SPZ1	NO
	M00223	4,8	11	STATX	NO
LTA4H(S>5,E<9)
	M00699	5,1	5,6	ICSBP	NO
	M00062	5,3	8,7	IRF-1	NO
	M00766	6,0	4,7	LXR DIRECT REPEAT4	NO
GSTP1
	MA0004	2,3	10	ARNT	NO
	T01471	2,6	25	IK-3	NO
	M00747	3,3	17	IRF1	NO
	MA0006	1,6	16	AHR-ARNT	NO
	MA0014	2,1	10	BSAP	NO
	M00751	2,1	10	AML1	NO
	T00131	1,9	23	C-JUN	NO
	M00720	2,4	21	CAC-BINDING PROTEIN	YES
	M00804	3,3	20	E2A	NO
	M00511	4,4	17	ERR ALPHA	NO
	M00078	4,0	15	EVI-1	NO
	T01211	5,3	14	HNF-1A	NO
	M00699	3,7	15	ICSBP	NO
	M00772	5,1	12	IRF	NO
	M00062	4,1	16	IRF-1	NO
	T00422	4,6	16	IRF-1	NO
	T00479	6,3	6,1	LYF-1	NO
	M00983	3,0	14	MAF	NO
	T01435	2,4	2,5	MAFK	NO
	MA0104	2,0	18	N-MYC	NO
	M00037	6,7	1,9	NF-E2	NO
	M00137	3,0	23	OCT-1	NO
	T00677	4,3	25	PAX-1	NO
	M00242	5,0	10	PPARALPHA:RXR-ALPHA	NO
	M00512	1,3	11	PPARG	NO
	MA0087	3,5	5,2	SOX-5	NO
	M00931	5,6	8,0	SP-1	NO
	M00933	4,8	14	SP-1	NO
	MA0111	2,6	4,8	SPZ1	NO
GSTP1(S>2,4,E<8)
	T00479	6,3	6,1	LYF-1	NO
	T01435	2,4	2,5	MAFK	NO
	M00037	6,7	1,9	NF-E2	NO
	M00931	5,6	8,0	SP-1	NO
	MA0111	2,6	4,8	SPZ1	NO
LACTB2
	MA0004	3,2	6,3	ARNT	NO
	M00720	2,8	16	CAC-BINDING PROTEIN	NO
	M00916	5,6	8,1	CREB	NO
	M00917	5,5	8,7	CREB	NO
	M00982	4,5	16	KROX	NO
	T01435	2,4	2,5	MAFK	NO
	MA0104	2,2	16	N-MYC	NO
	MA0067	0,9	15	PAX-2	NO
	M00446	4,1	13	SPZ1	NO
	M00796	3,6	23	USF	NO
	MA0006	1,6	16	AHR-ARNT	NO
	MA0014	1,8	13	BSAP	NO
	M00113	3,9	18	CREB	NO
	M00981	4,9	13	CREBATF	NO
	T01602	1,9	3,6	CREMTAUALPHA	NO
	M00511	5,3	10	ERR ALPHA	NO
	M00081	3,9	7,6	EVI-1	NO
	M00809	3,9	20	FOX	NO
	M00433	3,1	21	HMX3	NO
	M00037	5,3	5,1	NF-E2	NO
	M00465	3,7	20	POU6F1	NO
	T05673	3,4	10	PXR-1:RXR-ALPHA	NO
	M00931	4,3	20	SP-1	NO
	T02327	5,0	13	STRA13	NO
LACTB2(S>2,4,E<8.1)
	MA0004	3,2	6,3	ARNT	NO
	M00916	5,6	8,1	CREB	NO
	T01435	2,4	2,5	MAFK	NO
	M00081	3,9	7,6	EVI-1	NO
	M00037	5,3	5,1	NF-E2	NO
HSPD1
	MA0006	1,6	16	AHR-ARNT	NO
	MA0004	3,2	6,3	ARNT	YES
	MA0014	4,4	2,3	BSAP	NO
	MA0104	2,2	16	N-MYC	YES
	M00641	4,5	5,6	HSF	YES
	M00931	6,0	6,1	SP-1	NO
	M00933	5,7	7,9	SP-1	NO
	M00720	2,3	24	CAC-BINDING PROTEIN	YES
	M00977	2,3	18	EBF	YES
	M00807	3,5	10	EGR	NO
	T05012	4,7	21	ELF-1	YES
	M00511	4,3	18	ERR ALPHA	YES
	M00982	6,1	6,0	KROX	NO
	T05701	7,7	2,9	LXR-BETA:RXR-ALPHA	YES
	M00650	4.1	18	MTF-1	YES
	T00515	2,5	21	MTF-1	YES
	M00240	2,2	15	NKX2-5	YES
	T01806	5,9	9,7	P53	YES
	T00677	5,0	16	PAX-1	NO
	MA0067	0,7	18	PAX-2	YES
	M00763	7,0	2,1	PPAR DIRECT REPEAT 1	YES
	M00762	5,9	4,4	PPAR , HNF-4, COUP, RAR	YES
	M00512	12,2	0,09	PPARG	NO
	T01331	6,7	5,5	RXR-ALPHA	YES
	T01332	2,5	14	RXR-BETA	YES
	T00752	2,6	25	SP1	NO
	M00777	4,6	16	STAT	YES
	M00985	5,4	9,2	STRA13	YES
	M00966	3,9	20	VDR, CAR, PXR	NO
	M00716	3,1	11	ZF5	YES
	M00333	2,3	20	ZF5	NO
HSPD1(S>3,E<5,6)
	MA0014	4,4	2,3	BSAP	NO
	M00641	4,5	5,6	HSF	YES
	T05701	7,7	2,9	LXR-BETA:RXR-ALPHA	YES
	M00763	7,0	2,1	PPAR DIRECT REPEAT 1	YES
	M00762	5,9	4,4	PPAR , HNF-4, COUP, RAR	YES
	M00512	12,2	0,09	PPARG	NO
	T01331	6,7	5,5	RXR-ALPHA	YES
SOD1
	MA0006	1,6	16	AHR-ARNT	NO
	MA0004	2,3	10	ARNT	NO
	MA0009	2,6	8,7	BRACHYURY	NO
	M00056	4,4	16	MYOGENIN /NF-1	NO
	MA0067	1,2	12	PAX-2	NO
	MA0087	1,2	23	SOX-5	NO
	MA0078	3,5	5,9	SOX17	NO
	T00752	3,4	12	SP1	NO
	M00976	4,3	20	AHRHIF	NO
	M00024	3,0	21	E2F	NO
	M00940	3,3	24	E2F-1	NO
	M00917	5,2	10	CREB	NO
	M00807	3,4	10	EGR	NO
	M00695	2,6	25	ETF	NO
	T02460	2,2	13	FOXJ1	NO
	T02450	4,9	19	GKLF	NO
	M00699	5,3	5,0	ICSBP	NO
	M00772	5,3	10	IRF	NO
	M00982	4,3	18	KROX	NO
	MA0104	2,0	18	N-MYC	NO
	M00775	5,2	11	NF-Y	NO
	T05236	3,1	13	PPAR-GAMMA:RXR-ALPHA	NO
	M00960	4,5	12	PR,GR	NO
	T01429	5,2	16	SOX5	NO
	M00931	6,0	6,1	SP-1	NO
	M00333	2,2	22	ZF5	NO
SOD1(S>2,6,E<8,7)
	MA0009	2,6	8,7	BRACHYURY	NO
	MA0078	3,5	5,9	SOX17	NO
	M00699	5,3	5,0	ICSBP	NO
	M00931	6,0	6,1	SP-1	NO
DOCK10 *
	M00982	5,1	12	KROX
	M00515	8,9	0,87	PPARG
	M00687	3,7	16	ALPHA-CP1
	MA0009	4,5	3,4	BRACHYURY
	M00109	4,0	17	C/EBPBETA
	M00622	3,0	17	C/EBPGAMMA
	T05257	3,6	11	CAR:RXR-ALPHA
	M00804	4,3	9,8	E2A
	M00973	3,7	22	E2A
	M00807	3,5	10	EGR
	T00259	4,0	16	ER-ALPHA
	M00081	3,2	13	EVI-1
	T02772	4,3	20	GCNF
	M00941	6,3	4,2	MEF-2
	T02505	3,3	3,9	MEF-2D (514 AA FORM)
	T00606	2,6	15	NF-TNF
	T01806	4,8	21	P53
	MA0067	1,2	12	PAX-2
	T05673	3,4	9,6	PXR-1:RXR-ALPHA
	T01332	2,6	13	RXR-BETA
	M00922	4,9	13	SRF
	T00765	5,0	18	SRF (504 AA)
	M00777	4,7	15	STAT
DOCK10(S>3,3,E<4,2)
	M00515	8,9	0,87	PPARG
	MA0009	4,5	3,4	BRACHYURY
	M00941	6,3	4,2	MEF-2
	T02505	3,3	3,9	MEF-2D (514 AA FORM)
TSTA3
	M00459	4,7	14	STAT5B (HOMODIMER)
	MA0006	1,6	16	AHR-ARNT
	M00982	4,3	17	KROX
	M00328	3,2	8,5	PAX-8
	M00457	5,3	9,8	STAT5A (HOMODIMER)
	M00237	5,4	9,6	AHR-ARNT
	MA0004	3,0	10	ARNT
	MA0009	5,1	2,5	BRACHYURY
	MA0014	2,7	7,1	BSAP
	M00807	3,3	12	EGR
	T05012	4,8	20	ELF-1
	MA0104	2,0	18	N-MYC
	M00935	4,5	16	NF-AT
	M00485	4,1	18	NKX2-2
	M00930	4,2	17	OCT-1
	T01806	5,6	12	P53
	M00761	4,7	15	P53 DECAMER
	M00808	4,0	5,2	PAX
	MA0067	1,3	11	PAX-2
	M00097	4,3	20	PAX-6
	T00595	5,3	15	RE1A
	MA0078	2,1	13	SOX17
	M00931	6,0	6,5	SP-1
	M00933	5,1	11	SP-1
	T00752	2,6	25	SP1
	M00460	4,8	14	STAT5A (HOMOTETRAMER)
	M00223	5,3	8,3	STATX
TSTA3(S>4, E<8,3)
	MA0009	5,1	2,5	BRACHYURY
	M00808	4,0	5,2	PAX
	M00931	6,0	6,5	SP-1
	M00223	5,3	8,3	STATX
HSPA5
	M00687	7,2	1,7	ALPHA-CP1	NO
	MA0014	2,9	6,3	BSAP	NO
	M00775	6,3	5,1	NF-Y	NO
	MA0006	1,6	16	AHR-ARNT	NO
	T01112	5,2	14	COE1	NO
	M00712	3,9	5,5	MYOGENIN	NO
	MA0067	1,0	14	PAX-2	YES
	M00778	4,1	18	AHR	NO
	M00237	5,9	6,7	AHR:ARNT	NO
	M00924	5,5	8,7	AP-1	YES
	MA0004	2,3	10	ARNT	NO
	M00057	3,4	15	COMP1	YES
	M00720	3,6	9,2	CAC-BINDING PROTEIN	NO
	M00072	3,0	9,1	CP2	NO
	M00917	3,9	25	CREB	NO
	M00973	3,7	21	E2A	NO
	M00023	3,9	17	HOX-1,3	YES
	T05320	3,0	23	LXR-ALPHA:RXR-ALPHA	NO
	T05701	6,4	7,1	LXR-BETA:RXR-ALPHA	NO
	M00983	3,0	14	MAF	YES
	T01435	2,4	2,5	MAFK	YES
	M00929	5,3	8,2	MYOD	NO
	T00528	2,8	21	MYOGENIN	YES
	T01441	4,6	8,4	NF-E2 P45	YES
	T00613	4,7	17	NF-Y	YES
	M00763	5,6	5,2	PPAR DIRECT REPEAT 1	NO
	M00518	5,6	8,0	PPARALPHA:RXR-ALPHA	NO
	M00512	9,3	0,65	PPARG	NO
	T00702	4,3	20	PU.1	NO
	T01331	5,8	10	RXR-ALPHA	NO
	MA0078	1,2	21	SOX1Z	YES
	M00446	3,4	22	SPZ1	YES
	M00963	4,4	9,4	T3R	NO
	M00115	3,9	14	TAX/CREB	NO
HSPA5(S>5, E<6)
	M00687	7,2	1,7	ALPHA-CP1	NO
	M00775	6,3	5,1	NF-Y	NO
	M00763	5,6	5,2	PPAR DIRECT REPEAT 1	NO
	M00512	9,3	0,65	PPARG	NO
PSD2
	M00720	3,6	9,2	CAC-BINDING PROTEIN	NO
	M00982	5,5	8,7	KROX	NO
	M00931	4,4	19	SP-1	YES
	MA0014	1,8	13	BSAP	NO
	M00053	4,0	13	C-REL	YES
	T01112	4,9	16	COEI	NO
	T00244	5,0	16	EGR-1	NO
	M00641	2,8	21	HSF	YES
	M00277	4,7	15	LMO2 COMPLEX	NO
	M00054	4,7	15	NF-KAPPAB	YES
	M00052	4,0	17	NF-KAPPAB (P65)	YES
	T01806	4,9	19	P53	YES
	M00808	2,3	24	PAX	YES
	M00960	3,8	18	PR, GR	NO
	M00933	4,1	23	SP-1	NO
	M00446	3,8	16	SPZ1	NO
	M00963	3,7	16	T3R	YES
	M00448	2,7	14	ZIC1	NO
PSD2(S>3,5 ,E<10)
	M00720	3,6	9,2	CAC-BINDING PROTEIN	NO
	M00982	5,5	8,7	KROX	NO
ALDH2
	M00687	4,2	12	ALPHA-CP1	NO
	M00072	3,6	5,3	CP2	NO
	M00982	5,9	6,8	KROX	NO
	M00808	3,8	6,3	PAX	NO
	MA0067	1,0	14	PAX-2	NO
	M00933	4,0	24	SP-1	NO
	MA0006	1,6	16	AHR-ARNT	NO
	MA0014	1,5	15	BSAP	NO
	M00720	3,7	8,5	CAC-BINDING PROTEIN	NO
	M00113	4,0	16	CREB	NO
	T02450	4,9	19	GKLF	NO
	M00433	4,0	11	HMX3	NO
	M00745	3,3	18	LEF-1	NO
	M00647	4,4	14	LXR	NO
	M00929	4,1	17	MYOD	NO
	M00712	2,2	24	MYOGENIN	NO
	M00056	3,8	23	MYOGENIN / NF-1	NO
	M00806	3,4	23	NF-1	NO
	M00037	3,6	16	NF-E2	NO
	M00775	6,4	4,6	NF-Y	NO
	M00626	4,6	2,4	RFX1 (EF-C)	NO
	M00716	3,3	9,3	ZF5	NO
ALDH2(S>3,6 ,E<7)
	M00072	3,6	5,3	CP2	NO
	M00982	5,9	6,8	KROX	NO
	M00808	3,8	6,3	PAX	NO
	M00775	6,4	4,6	NF-Y	NO
	M00626	4,6	2,4	RFX1 (EF-C)	NO
FABP1
	M00809	5,0	10	FOX	NO
	M00135	5,7	7,5	OCT-1	NO
	M00795	4,0	17	OCTAMER	NO
	M00763	6,9	2,2	PPAR DIRECT REPEAT 1	YES
	T05701	5,8	10	LXR-BETA:RXR-ALPHA	YES
	MA0063	2,1	9,4	NKX	NO
	M00034	1,6	18	P53	NO
	M00463	9,0	0,77	POU3F2	NO
	M00762	5,7	4,9	PPAR , HNF-4, COUP, RAR	YES
	M00242	13,8	0,0029	PPARALPHA:RXR-ALPHA	YES
	M00512	1,8	9,6	PPARG	YES
	MA0111	0,7	20	SPZ1	NO
	T02967	4,0	11	ALX-4	YES
	T01526	3,6	11	BRACHYURY	NO
	MA0009	0,9	19	BRACHYURY	YES
	MA0014	1,3	17	BSAP	YES
	T00131	2,3	16	C-JUN	YES
	M00622	3,3	13	C/EBPGAMMA	NO
	T03999	4,0	11	CART-1	YES
	M00959	4,0	21	ER	NO
	T02461	3,1	21	FOXF1	NO
	T02460	2,5	9,1	FOXJ1	NO
	M00472	4,8	14	FOXO4	NO
	T01710	7,2	3,9	HOXA9	NO
	T00437	1,8	21	JUND	NO
	M00006	4,7	8,9	MEF-2	YES
	M00394	1,7	8,6	MSX-1	NO
	T00606	2,6	16	NF-TNF	YES
	M00979	5,2	11	PAX6	NO
	T00648	2,6	19	POU2F2	NO
	M00465	4,4	13	POU6F1	YES
	T01888	7,2	4,0	POU6F1 (C2)	NO
	T05243	3,9	19	PPAR-ALPHA:RXR-ALPHA	YES
	M00975	2,4	17	RFX	YES
	T01331	7,5	3,2	RXR-ALPHA	YES
FABP1(S>6,9 ,E<4)
	M00763	6,9	2,2	PPAR DIRECT REPEAT 1	YES
	M00463	9,0	0,77	POU3F2	NO
	M00242	13,8	0,0029	PPARALPHA:RXR-ALPHA	YES
	T01710	7,2	3,9	HOXA9	NO
	T01888	7,2	4,0	POU6F1 (C2)	NO
	T01331	7,5	3,2	RXR-ALPHA	YES
HADH2
	M00747	3,3	17	IRF1	NO
	M00687	4,1	12	ALPHA-CP1	NO
	M00159	2,1	25	C/EBP	NO
	M00622	2,8	19	C/EBPGAMMA	NO
	M00720	3,0	14	CAC-BINDING PROTEIN	NO
	T01788	2,1	8,9	E47	NO
	M00977	2,5	16	EBF	NO
	M00807	3,2	13	EGR	NO
	M00629	2,0	15	EVE	NO
	M00081	3,6	9,5	EVI-1	NO
	T02450	6,2	8,1	GKLF	NO
	M00078	5,8	6,9	EVI-1	NO
	M00972	4,3	19	IRF	NO
	M00063	3,0	24	IRF-2	NO
	T00425	6,5	6,6	IRF-2	NO
	M00982	6,2	5,6	KROX	NO
	M00745	3,3	18	LEF-1	NO
	M00650	3,7	22	MTF-1	NO
	M00929	3,8	21	MYOD	NO
	M00037	3,0	25	NF-E2	NO
	M00775	7,1	2,9	NF-Y	NO
	M00240	2,2	15	NKX2-5	NO
	M00137	3,2	20	OCT-1	NO
	M00731	3,2	11	OSF2	NO
	M00097	4,6	16	PAX-6	NO
	T00681	3,0	14	PAX-6	NO
	M00763	4,0	15	PPAR DIRECT REPEAT 1	NO
	M00762	4,5	11	PPAR,HNF-4, COUP, RAR	NO
	M00658	3,3	21	PU.1	NO
	M00964	5,3	9,0	PXR, CAR, LXR, FXR	NO
	T01669	2,5	18	RFX2	NO
	T01671	2,5	18	RFX3	NO
	M00727	2,8	24	SF-1	NO
	M00931	5,2	11	SP-1	NO
	M00933	4,1	23	SP-1	NO
	MA0111	0,5	24	SPZ1	NO
HADH2(S>5,5 ,E<7)
	M00078	5,8	6,9	EVI-1	NO
	T00425	6,5	6,6	IRF-2	NO
	M00982	6,2	5,6	KROX	NO
	M00775	7,1	2,9	NF-Y	NO
DUSP1
	MA0004	3,2	6,3	ARNT	YES
	MA0014	2,8	6,9	BSAP	NO
	M00720	3,0	14	CAC-BINDING PROTEIN	NO
	M00916	8,9	0,86	CREB	YES
	M00113	6,0	4,7	CREB	YES
	M00917	7,4	2,4	CREB	YES
	M00807	2,7	20	EGR	NO
	M00804	4,0	12	E2A	NO
	M00940	3,6	20	E2F-1	NO
	M00939	4,2	18	E2F-1	NO
	M00982	4,1	20	KROX	NO
	M00712	3,5	7,4	MYOGENIN	NO
	MA0067	1,6	8,8	PAX-2	YES
	M00985	4,9	13	STRA13	YES
	MA0104	2,2	16	N-MYC	YES
	M00114	6,1	6,0	TAX/CREB	YES
	MA0006	1,6	16	AHR-ARNT	NO
	M00072	2,0	23	CP2	NO
	M00981	4,9	13	CREBATF	YES
	M00973	4,7	11	E2A	NO
	M00919	4,2	19	E2F	NO
	M00918	4,5	15	E2F	NO
	M00050	4,4	14	E2F	NO
	M00920	4,1	23	E2F	NO
	T01543	4,2	14	E2F-1	NO
	M00809	5,3	9,1	FOX	YES
	T05701	4,9	19	LXR-BETA:RXR-ALPHA	NO
	M00056	5,8	6,7	MYOGENIN / NF-1	NO
	M00931	4,3	20	SP-1	NO
	MA0111	2,2	6,6	SPZ1	NO
	M00963	3,4	19	T3R	NO
	M00796	6,4	4,3	USF	YES
	M00716	3,3	9,2	ZF5	NO
	T04669	2,5	19	ZIC1	NO
DUSP1(S>5,5 ,E<7)
	M00916	8,9	0,86	CREB	YES
	M00113	6,0	4,7	CREB	YES
	M00917	7,4	2,4	CREB	YES
	M00114	6,1	6,0	TAX/CREB	YES
	M00056	5,8	6,7	MYOGENIN / NF-1	NO
	M00796	6,4	4,3	USF	YES
GLUL
	M00931	5,1	12	SP-1	YES
	M00982	5,0	13	KROX	YES
	M00775	7,4	2,3	NF-Y	YES
	MA0067	1,2	12	PAX-2
	T05236	3,7	7,0	PPAR-GAMMA:RXR-ALPHA	YES
	M00687	3,7	15	ALPHA-CP1	YES
	MA0009	0,8	20	BRACHYURY
	M00720	2,9	15	CAC-BINDING PROTEIN
	M00072	2,7	12	CP2
	M00807	3,4	10	EGR	YES
	M00771	4,0	25	ETS
	M00809	4,9	11	FOX
	M00972	6,6	4,1	IRF	YES
	M00772	6,8	3,7	IRF	YES
	M00063	5,9	4,7	IRF-2	YES
	M00929	4,1	17	MYOD
	M00712	3,3	9,2	MYOGENIN
	M00277	4,1	22	LMO2 COMPLEX
	M00983	2,3	25	MAF	YES
	T00528	2,8	20	MYOGENIN
	T00613	4,7	17	NF-Y	YES
	M00762	3,5	21	PPAR , HNF-4, COUP, RAR
	M00518	4,2	18	PPARALPHA:RXR-ALPHA
	M00658	4,4	10	PU.1
	T01669	2,3	21	RFX2
	T01671	2,3	21	RFX3
	M00810	4,8	14	SRF	YES
	M00966	3,8	22	VDR, CAR, PXR	YES
	M00716	3,3	6,2	ZF5
GLUL(S>5,5 ,E<4,7)
	M00775	7,4	2,3	NF-Y	YES
	M00972	6,6	4,1	IRF	YES
	M00772	6,8	3,7	IRF	YES
	M00063	5,9	4,7	IRF-2	YES
ALDOB
	M00405	4,9	9,2	MEF-2	NO
	M00687	5,9	3,9	ALPHA-CP1	YES
	M00919	4,4	17	E2F	NO
	M00918	4,5	15	E2F	NO
	M00939	4,2	18	E2F-1	NO
	M00959	4,1	20	ER	NO
	M00078	3,4	19	EVI-1	NO
	M00081	3,3	13	EVI-1	NO
	T02461	3,9	11	FOXF1	YES
	T02460	2,2	13	FOXJ1	NO
	M00472	5,1	11	FOXO4	YES
	T00384	2,5	20	HSF1	NO
	M00648	4,3	7,6	MAF	NO
	M00983	2,6	20	MAF	NO
	M00006	4,1	13	MEF-2	NO
	T00515	2,7	18	MTF-1	YES
	T00613	4,7	17	NF-Y	YES
	M00485	4,1	19	NKX2-2	NO
	MA0067	1,7	8,3	PAX-2	NO
	M00658	3,7	15	PU.1	NO
	M00964	4,2	17	PXR,CAR, LXR, FXR	YES
	MA0111	1,8	9,0	SPZ1	NO
	M00115	4,0	13	TAX/CREB	NO
	T00877	2,1	20	USF-1	NO
ALDOB(S>4,3 ,E<11)
	M00405	4,9	9,2	MEF-2	NO
	M00687	5,9	3,9	ALPHA-CP1	YES
	M00648	4,3	7,6	MAF	NO
	M00472	5,1	11	FOXO4	YES
HADHSC
	M00931	6,0	6,1	SP-1	NO
	M00772	5,2	10	IRF	NO
	M00982	7,9	1,7	KROX	NO
	MA0078	2,1	13	SOX17	NO
	M00933	5,1	11	SP-1	NO
	MA0006	1,6	16	AHR-ARNT	NO
	M00237	3,7	20	AHR:ARNT	NO
	M00807	3,2	13	EGR	NO
	M00634	3,5	8,6	GCM	NO
	M00699	3,3	19	ICSBP	NO
	M00063	2,9	25	IRF-2	NO
	M00006	4,5	9,9	MEF-2	NO
	T02529	4,7	22	PPAR-GAMMA 1	NO
	M00960	3,3	25	PR, GR	NO
	M00658	3,1	23	PU.1	NO
HADHSC(S>3,5 ,E<11)
	M00931	6,0	6,1	SP-1	NO
	M00772	5,2	10	IRF	NO
	M00982	7,9	1,7	KROX	NO
	M00933	5,1	11	SP-1	NO
	M00634	3,5	8,6	GCM	NO
	M00006	4,5	9,9	MEF-2	NO
HADHSC(S>6,0 ,E<6,1)
	M00931	6,0	6,1	SP-1	NO
	M00982	7,9	1,7	KROX	NO
MPST	MA0006	1,6	16	AHR-ARNT	NO
	MA0004	2,3	10	ARNT	NO
	MA0111	1,3	13	SPZ1	NO
	M00237	4,7	13	AHR:ARNT	NO
	MA0009	2,6	8,5	BRACHYURY	NO
	MA0014	1,4	17	BSAP	NO
	M00804	6,0	3,1	E2A	NO
	M00973	4,7	11	E2A	NO
	M00433	3,1	21	HMX3	NO
	M00982	3,8	22	KROX	NO
	M00650	4,1	18	MTF-1	NO
	M00929	5,1	9,5	MYOD	NO
	M00712	2,8	14	MYOGENIN	NO
	M00056	4,9	12	MYOGENIN / NF-1	YES
	MA0104	2,0	18	N-MYC	NO
	M00935	5,0	12	NF-AT	NO
	M00930	4,3	15	OCT-1	NO
	M00328	3,1	9,1	PAX-8	NO
	T00648	2,6	19	POU2F2	NO
MPST(S>2,6 ,E<9,5)
	MA0009	2,6	8,5	BRACHYURY	NO
	M00804	6,0	3,1	E2A	NO
	M00929	5,1	9,5	MYOD	NO
	M00328	3,1	9,1	PAX-8	NO
TST
	M00807	4,1	6,1	EGR	NO
	M00931	6,0	6,1	SP-1	NO
	MA0006	1,6	16	AHR-ARNT	NO
	MA0014	1,8	13	BSAP	NO
	T01112	5,2	14	COE1	NO
	M00982	3,8	22	KROX	NO
	M00933	4,1	22	SP-1	NO
	MA0111	1,2	14	SPZ1	NO
	MA0004	1,4	17	ARNT	NO
	M00720	3,4	11	CAC-BINDING PROTEIN	NO
	M00973	4,7	11	E2A	NO
	T02460	2,5	9,1	FOXJ1	NO
	T02450	4,9	19	GKLF	NO
	M00433	4,0	11	HMX3	NO
	M00023	3,9	17	HOX-1.3	NO
	M00699	3,6	16	ICSBP	NO
	M00772	4,2	19	IRF	NO
	M00972	5,0	13	IRF	NO
	M00063	6,5	3,4	IRF-2	NO
	M00650	3,4	24	MTF-1	NO
	T00515	3,3	11	MTF-1	NO
	M00929	3,8	21	MYOD	NO
	M00712	3,5	7,4	MYOGENIN	NO
	M00761	4,3	19	P53 DECAMER	NO
	T02529	6,4	6,7	PPAR-GAMMA 1	NO
TST(S>3,4 ,E<7,4)
	M00931	6,0	6,1	SP-1	NO
	M00807	4,1	6,1	EGR	NO
	M00063	6,5	3,4	IRF-2	NO
	M00712	3,5	7,4	MYOGENIN	NO
	T02529	6,4	6,7	PPAR-GAMMA 1	NO
PDHB
	MA0004	3,2	6,3	ARNT	NO
	T01441	4,6	8,4	NF-E2 P45	NO
	MA0067	1,3	11	PAX-2	NO
	MA0078	1,0	23	SOX17	NO
	M00931	6,0	6,1	SP-1	NO
	MA0006	1,6	16	AHR-ARNT	NO
	MA0009	5,2	2,5	BRACHYURY	NO
	MA0014	3,1	5,3	BSAP	NO
	M00807	3,4	10	EGR	NO
	MA0104	2,2	16	N-MYC	NO
	M00658	4,4	10	PU.1	NO
	M00933	5,1	11	SP-1	NO
	M00985	6,7	4,0	STRA13	NO
	M00916	4,9	13	CREB	NO
	M00113	4,8	10	CREB	NO
	M00917	4,5	17	CREB	NO
	T04446	6,6	6,2	HMX3	NO
	M00982	5,0	12	KROX	NO
	M00141	2,8	19	LYF-1	NO
	T01435	2,4	2,5	MAFK	NO
	M00037	3,0	25	NF-E2	NO
	M00808	2,4	21	PAX	NO
	M00979	5,7	7,9	PAX6	NO
	MA0111	2,7	4,5	SPZ1	NO
	T02327	4.7	17	STRA13	NO
	M00796	5,5	7,3	USF	NO
	M00333	3,9	4,9	ZF5	NO
PDHB(S>5 ,E<6,2)
	M00931	6,0	6,1	SP-1	NO
	MA0009	5,2	2,5	BRACHYURY	NO
	M00985	6,7	4,0	STRA13	NO
	T04446	6,6	6,2	HMX3	NO
MDH2
	M00917	5,5	8,7	CREB	NO
	T01408	1,2	22	FLI-1	NO
	M00034	2,3	13	P53	NO
	M00931	6,0	6,1	SP-1	NO
	M00932	6,4	4,7	SP-1	NO
	M00933	5,5	8,8	SP-1	NO
	MA0006	1,6	16	AHR-ARNT	NO
	M00113	3,9	18	CREB	NO
	M00981	4,9	13	CREBATF	NO
	T05012	4,8	20	ELF-1	NO
	M00699	3,9	13	ICSBP	NO
	M00747	3,4	16	IRF 1	NO
	M00982	5,1	11	KROX	NO
	M00056	4,1	19	MYOGENIN / NF-1	NO
	T00680	4,7	21	PAX-3	NO
	T01666	3,3	11	RFX1	NO
	MA0111	2,9	3,7	SPZ1	NO
	M00777	4,4	16	STAT	NO
	M00963	3,4	19	T3R	NO
MDH2(S>5,5 ,E<8,8)
	M00917	5,5	8,7	CREB	NO
	M00931	6,0	6,1	SP-1	NO
	M00932	6,4	4,7	SP-1	NO
	M00933	5,5	8,8	SP-1	NO
ACAA2
	M00931	6,0	6,1	SP-1	NO
	M00807	3,3	12	EGR	NO
	MA0004	3,2	6,3	ARNT	NO
	MA0014	2,8	6,8	BSAP	NO
	M00720	3,4	11	CAC-BINDING PROTEIN	NO
	M00982	6,1	5,7	KROX	NO
	MA0104	2,2	16	N-MYC	NO
	M00933	4,1	22	SP-1	NO
	M00446	4,7	9,0	SPZ1	NO
	M00796	4,4	14	USF	NO
	M00716	3,3	9,2	ZF5	YES/NO
	M00072	2,3	17	CP2	NO
	M00973	4,0	17	E2A	NO
	M00746	3,3	15	ELF-1	NO
	T01408	1,2	22	FLI-1	NO
	M00641	2,8	20	HSF	NO
	M00037	4,8	7,5	NF-E2	NO
	M00775	4,6	16	NF-Y	NO
	T02384	6,2	6,6	NKX2-2	NO
	M00763	4,0	15	PPAR DIRECT REPEAT 1	YES
	M00242	5,6	7,3	PPARALPHA:RXR-ALPHA	YES
	T00702	3,9	25	PU.1	NO
	M00727	4,0	10	SF-1	NO
	MA0111	1,0	16	SPZ1	NO
	M00777	5,2	11	STAT	NO
	M00963	3,8	14	T3R	NO
	M00115	3,5	19	TAX/CREB	NO
ACCA2(S>4,8 ,E<7,3)
	M00931	6,0	6,1	SP-1	NO
	M00982	6,1	5,7	KROX	NO
	M00037	4,8	7,5	NF-E2	NO
	T02384	6,2	6,6	NKX2-2	NO
	M00242	5,6	7,3	PPARALPHA:RXR-ALPHA	YES
ACADS
	MA0006	1,6	16	AHR-ARNT	NO
	M00720	3,0	14	CAC-BINDING PROTEIN	NO
	M00807	2,7	20	EGR	NO
	M00772	6,1	6,0	IRF	NO
	M00982	4,8	14	KROX	NO
	M00242	6,8	3,7	PPARALPHA:RXR-ALPHA	NO
	MA0111	1,8	8,8	SPZ1	NO
	MA0009	2,4	9,7	BRACHYURY	NO
	T00111	4,2	25	C-ETS-1	NO
	M00973	3,7	21	E2A	NO
	M00771	5,7	7,6	ETS	NO
	M00078	5,2	8,7	EVI-1	NO
	T04446	6,2	8,2	HXM3	NO
	T01710	6,2	7,9	HOXA9	NO
	M00641	4,7	4,9	HSF	NO
	M00699	3,9	13	ICSBP	NO
	T01471	4,4	3,0	IK-3	NO
	M00062	5,7	7,0	IRF-1	NO
	T00425	4,6	22	IRF-2	NO
	M00712	3,1	11	MYOGENIN	NO
	M00241	2,2	11	NKX2-5	NO
	T01806	5,5	13	P53	NO
	M00808	3,3	9,9	PAX	NO
	T05236	2,4	23	PPAR-GAMMA:RXR-ALPHA	NO
	M00931	6,0	6,1	SP-1	NO
	M00810	3,8	22	SRF	NO
	M00448	2,7	14	ZIC1	NO
ACADS(S>4,4 ,E<7,0)
	M00772	6,1	6,0	IRF	NO
	M00242	6,8	3,7	PPARALPHA:RXR-ALPHA	NO
	M00641	4,7	4,9	HSF	NO
	T01471	4,4	3,0	IK-3	NO
	M00931	6,0	6,1	SP-1	NO
	M00062	5,7	7,0	IRF-1	NO
GOT2
	M00712	3,9	5,5	MYOGENIN	NO
	MA0067	1,7	8,3	PAX-2	NO
	MA0006	1,6	16	AHR-ARNT	YES/NO
	M00778	4,0	20	AHR	NO
	MA0004	1,4	17	ARNT	NO
	MA0014	4,3	2,4	BSAP	NO
	M00057	3,9	9,9	COMPI	NO
	M00973	3,7	21	E2A	NO
	M00807	2,5	23	EGR	NO
	M00959	4,0	21	ER	NO
	T00259	3,9	17	ER-ALPHA	YES
	M00771	4,6	16	ETS	NO
	M00011	4,0	14	EVI-1	NO
	M00081	2,5	23	EVI-1	NO
	T01408	1,2	22	FLI-1	NO
	T01471	3,4	10	IK-3	NO
	T00505	4,3	22	MEF-2	YES
	M00929	4,6	13	MYOD	NO
	M00935	5,0	12	NF-AT	NO
	M00135	4,4	14	OCT-1	YES
	M00464	3,3	19	POU3F2	YES
	M00960	3,3	24	PR, GR	NO
	MA0111	1,4	13	SPZ1	YES
	M00963	3,1	23	T3R	NO
	M00670	1,4	14	TCF-1(P)	NO
GOT2(S>3 ,E<10)
	M00712	3,9	5,5	MYOGENIN	NO
	MA0014	4,3	2,4	BSAP	NO
	M00057	3,9	9,9	COMPI	NO
	T01471	3,4	10	IK-3	NO
GLUD1
	MA0006	1,6	16	AHR-ARNT	NO
	MA0004	2,3	10	ARNT	NO
	M00982	6,3	5,2	KROX	NO
	M00235	3,9	19	AHR:ARNT	NO
	MA0014	1,5	16	BSAP	NO
	T01435	2,4	2,5	MAFK	NO
	MA0104	2,0	18	N-MYC	NO
	M00716	3,1	11	ZF5	NO
	M00976	4,3	20	AHRHIF	NO
	M00924	5,1	12	AP-1	NO
	M00920	4,5	17	E2F	NO
	M00807	3,2	13	EGR	NO
	M00433	3,1	21	HMX3	NO
	M00650	6,1	5,8	MTF-1	NO
	T00515	2,9	16	MTF-1	NO
	T00528	2,8	21	MYOGENIN	NO
	M00037	4,0	12	NF-E2	NO
	T00592	2,8	19	NF-KAPPAB(-LIKE)	NO
	T00677	4,4	24	PAX-1	NO
	MA0067	0,7	18	PAX-2	NO
	M00717	1,5	19	PAX-8	NO
	M00626	2,3	20	RFX1 (EF-C)	NO
	M00931	6,0	6,1	SP-1	NO
	M00333	2,3	20	ZF5	NO
GLUD1(S>6 ,E<6.1)
	M00982	6,3	5,2	KROX	NO
	M00650	6,1	5,8	MTF-1	NO
	M00931	6,0	6,1	SP-1	NO
SARDH
	MA0111	3,2	3,1	SPZ1	NO
	MA0004	3,2	6,3	ARNT	NO
	MA0014	1,3	18	BSAP	NO
	MA0104	2,2	16	N-MYC	NO
	M00763	5,4	6,0	PPAR DIRECT REPEAT 1	NO
	M00658	4,8	7,2	PU.1	NO
	M00931	4,7	15	SP-1	NO
	M00720	2,8	16	CAC-BINDING PROTEIN	NO
	T05257	3,0	18	CAR:RXR-ALPHA	NO
	M00977	2,0	24	EBF	NO
	T00384	2,6	20	HSF1	NO
	M00054	4,4	18	NF-KAPPAB	NO
	M00762	4,6	9,8	PPAR, HNF-4,COUP,RAR	NO
	M00242	6,0	5,9	PPARALPHA:RXR-ALPHA	NO
	M00518	5,5	8,5	PPARALPHA:RXR-ALPHA	NO
	T05673	3,2	12	PXR-1:RXR-ALPHA	NO
	M00670	1,4	14	TCF-1(P)	NO
	M00796	5,4	7,9	USF	NO
	T04671	3,3	17	ZIC3	NO
SARDH(S>4,8 ,E<7,9)
	M00763	5,4	6,0	PPAR DIRECT REPEAT 1	NO
	M00658	4,8	7,2	PU.1	NO
	M00242	6,0	5,9	PPARALPHA:RXR-ALPHA	NO
	M00796	5,4	7,9	USF	NO
CPS1*
	M00978	5,8	6,9	LEFITCFI
	M00034	1,9	15	P53
	M00626	3,2	8,5	RFX1 (EF-C)
	M00769	6,0	6,2	AML
	MA0009	2,8	7,9	BRACHYURY
	M00109	3,4	25	C/EBPBETA
	M00622	5,7	1,9	C/EBPGAMMA
	M00082	4,7	10	EVI-1
	M00809	7,9	1,7	FOX
	T00377	4,7	9,8	HOXA5
	M00699	6,1	2,7	ICSBP
	M00972	5,1	11	IRF
	M00747	3,4	16	IRF1
	M00745	4,6	6,8	LEF-1
	M00141	2,8	18	LYF-1
	T02505	2,5	8,4	MEF-2D (514 AA FORM)
	M00930	4,8	11	OCT-1
	M00161	3,4	19	OCT-1
	M00795	3,9	18	OCTAMER
	MA0067	1,4	11	PAX-2
	T00648	2,5	19	POU2F2
	M00922	8,3	1,3	SRF
	M00810	10,0	0,38	SRF
	T00765	4,8	21	SRF (504 AA)
CPS1* (S>5,7 ,E<6,9)
	M00978	5,8	6,9	LEFITCFI
	M00769	6,0	6,2	AML
	M00622	5,7	1,9	C/EBPGAMMA
	M00809	7,9	1,7	FOX
	M00699	6,1	2,7	ICSBP
	M00810	10,0	0,38	SRF
CPS1* (S>5,7 ,E<2,7)
	M00622	5,7	1,9	C/EBPGAMMA
	M00809	7,9	1,7	FOX
	M00699	6,1	2,7	ICSBP
	M00810	10,0	0,38	SRF
HADHB
	M00982	7,2	2,8	KROX	NO
	M00931	4,7	15	SP-1	NO
	MA0006	1,6	16	AHR-ARNT	NO
	MA0009	1,8	13	BRACHYURY	NO
	MA0014	2,0	11	BSAP	NO
	M00511	4,5	16	ERR ALPHA	NO
	T02772	11,1	0,27	GCNF	NO
	T01469	4,6	21	IK-1	YES
	T01470	4,6	21	IK-2	YES
	M00394	2,2	5,0	MSX-1	NO
	M00975	2,2	20	RFX	NO
	M00727	4,5	7,4	SF-1	NO
	T01147	4,0	12	SF-1	NO
HADHB(S>2,2 ,E<7,4)
	M00982	7,2	2,8	KROX	NO
	T02772	11,1	0,27	GCNF	NO
	M00394	2,2	5,0	MSX-1	NO
	M00727	4,5	7,4	SF-1	NO
HADHB(S>7,2 ,E<2,8)
	M00982	7,2	2,8	KROX	NO
	T02772	11,1	0,27	GCNF	NO
SHMT2
	T02460	2,5	9,1	FOXJ1	NO
	M00809	6,6	4,1	FOX	NO
	M00063	3,9	14	IRF-2	NO
	M00935	4,0	21	NF-AT	NO
	MA0067	1,7	8,3	PAX-2	NO
	MA0087	1,2	23	SOX-5	YES/NO
	T02967	4,0	11	ALX-4	NO
	T03999	4,0	11	CART-1	NO
	T01788	1,8	12	E47	NO
	M00959	4,5	16	ER	NO
	T04849	4,4	22	ERR1	NO
	M00011	3,9	14	EVI-1	NO
	T02461	3,9	11	FOXF1	NO
	M00474	4,6	16	FOXO1	NO
	M00472	5,3	10	FOXO4	NO
	T02772	6,8	5,1	GCNF	NO
	M00699	3,5	17	ICSBP	NO
	M00772	5,9	6,5	IRF	NO
	M00941	3,9	19	MEF-2	NO
	M00006	3,8	16	MEF-2	NO
	M00405	6,1	4,5	MEF-2	NO
	T02235	2,5	14	PEBP2ALPHAB1	NO
	M00512	1,2	11	PPARG	NO
	M00960	4,0	16	PR,GR	NO
	T05673	2,9	15	PXR-1:RXR-ALPHA	NO
	T01669	2,4	19	RFX2	YES
	T01671	2,4	19	RFX3	YES
	T01331	6,1	8,8	RXR-ALPHA	NO
	T01332	2,5	14	RXR-BETA	NO
	T01147	4,0	12	SF-1	NO
	MA0078	3,8	5,1	SOX17	NO
	MA0111	3,2	3,0	SPZ1	NO
	M00457	5,0	12	STAT5A (HOMODIMER)	YES
	M00460	6,8	3,6	STAT5A (HOMOTETRAMER)	YES
	M00459	3,9	19	STAT5B (HOMODIMER)	YES
	M00223	5,3	8,3	STATX	YES
	M00963	3,4	19	T3R	NO
SHMT2(S>5,9 ,E<6,5)
	M00809	6,6	4,1	FOX	NO
	T02772	6,8	5,1	GCNF	NO
	M00772	5,9	6,5	IRF	NO
	M00405	6,1	4,5	MEF-2	NO
	M00460	6,8	3,6	STAT5A (HOMOTETRAMER)	YES
BDH
	MA0067	1,6	8,8	PAX-2	NO
	MA0004	3,2	6,3	ARNT	NO
	MA0104	2,2	16	N-MYC	NO
	MA0006	1,6	16	AHR-ARNT	NO
	M00032	3,4	18	C-ETS-1(P54)	NO
	M00916	3,8	25	CREB	NO
	M00623	3,7	21	CRX	NO
	M00771	5,1	11	ETS	NO
	M00809	6,6	4,0	FOX	YES
	T02772	11,0	0,3	GCNF	YES
	M00790	4,6	14	HNF-1	YES
	M00699	5,4	4,7	ICSBP	NO
	T00422	4,7	16	IRF-1	NO
	M00063	2,9	25	IRF-2	NO
	M00712	2,5	18	MYOGENIN	NO
	M00935	4,1	20	NF-AT	NO
	MA0063	2,1	9,4	NKX	NO
	M00097	5,2	11	PAX-6	YES
	T02529	5,5	13	PPAR-GAMMA1	YES
	M00518	3,8	22	PPARALPHA:RXR-ALPHA	NO
	M00512	1,3	11	PPARG	NO
	M00975	2,7	12	RFX	NO
	T01147	5,3	4,8	SF-1	NO
	T01575	3,4	18	STAT1	NO
	M00457	4,3	19	STAT5A (HOMODIMER)	NO
	M00985	5,2	11	STRA13	NO
	M00115	3,9	13	TAX/CREB	NO
	M00670	1,4	14	TCF-1(P)	YES
	M00796	7,1	2,8	USF	NO
BDH (S>5,3 ,E<4,8)
	M00809	6,6	4,0	FOX	YES
	T02772	11,0	0,3	GCNF	YES
	M00699	5,4	4,7	ICSBP	NO
	T01147	5,3	4,8	SF-1	NO
	M00796	7,1	2,8	USF	NO
ECHS1
	MA0111	1,9	8,3	SPZ1	NO
	M00763	4,3	12	PPAR DIRECT REPEAT 1	NO
	M00931	5,6	8,0	SP-1	NO
	MA0006	1,6	16	AHR-ARNT	NO
	M00687	3,7	15	ALPHA-CP1	NO
	MA0004	1,4	1,7	ARNT	NO
	M00144	6,6	2,5	BSAP	NO
	MA0014	3,9	3,2	BSAP	NO
	M00109	3,8	20	C/EBPBETA	NO
	M00621	6,8	2,8	C/EBPDELTA	NO
	M00720	2,3	23	CAC-BINDING PROTEIN	NO
	M00977	3,0	9,9	EBF	NO
	M00959	4,5	15	ER	NO
	T02460	2,2	13	FOXJ1	NO
	M00641	3,5	12	HSF	NO
	M00062	3,8	19	IRF-1	NO
	MA0063	2,7	6,2	NKX	NO
	T01675	3,4	19	NKX2-5	NO
	T00677	5,4	13	PAX-1	NO
	MA0067	1,9	6,8	PAX-2	NO
	T00648	2,6	19	POU2F2	NO
	M00762	5,0	7,7	PPAR , HNF-4, COUP, RAR	NO
	T00694	5,3	15	PPAR-ALPHA	NO
	T02529	5,6	12	PPAR-GAMMA1	NO
	T05673	2,9	15	PXR-1:RXR-ALPHA	NO
	T01669	2,5	18	RFX2	NO
	T01671	2,5	18	RFX3	NO
	T01332	2,4	15	RXR-BETA	NO
	M00099	4,4	13	S8	NO
	M00933	4,6	16	SP-1	NO
	M00777	4,7	15	STAT	NO
	M00796	4,1	17	USF	NO
ECHS1 (S>5 ,E<8)
	M00762	5,0	7,7	PPAR , HNF-4, COUP, RAR	NO
	M00621	6,8	2,8	C/EBPDELTA	NO
	M00144	6,6	2,5	BSAP	NO
	M00931	5,6	8,0	SP-1	NO
P4HB
	M00931	6,0	6,5	SP-1	NO
	M00982	4,4	17	KROX	YES
	M00775	6,8	3,6	NF-Y	YES
	M00933	5,9	6,9	SP-1	YES
	M00687	5,5	5,2	ALPHA-CP1	NO
	MA0006	1,6	16	AHR-ARNT	NO
	MA0004	2,3	10	ARNT	YES
	M00720	2,9	15	CAC-BINDING PROTEIN	NO
	M00807	3,4	10	EGR	YES
	M00746	3,2	16	ELF-1	YES
	M00772	6,6	4,0	IRF	NO
	M00972	6,6	4,1	IRF	YES
	M00063	6,9	2,7	IRF-2	YES
	M00648	4,1	8,8	MAF	NO
	T00515	3,0	14	MTF-1	NO
	T00613	4,7	17	NF-Y	YES
	M00761	4,7	15	P53 DECAMER	NO
	MA0078	1,4	19	SOX17	NO
	M00114	4,1	20	TAX/CREB	NO
	M00333	2,9	12	ZF5	NO
	M00716	3,3	9,2	ZF5	NO
P4HB (S>5,5 ,E<6,9)
	M00931	6,0	6,5	SP-1	NO
	M00775	6,8	3,6	NF-Y	YES
	M00933	5,9	6,9	SP-1	YES
	M00687	5,5	5,2	ALPHA-CP1	NO
	M00772	6,6	4,0	IRF	NO
	M00972	6,6	4,1	IRF	YES
	M00063	6,9	2,7	IRF-2	YES
P4HB (S>6,6 ,E<4,1)
	M00772	6,6	4,0	IRF	NO
	M00972	6,6	4,1	IRF	YES
	M00063	6,9	2,7	IRF-2	YES
	M00775	6,8	3,6	NF-Y	YES

## Sheet: Sheet2
GEN	PREDICTED SITE (MODEL)	SCORE	E-VALUE	TF (M.MUSCULUS)	CONSERVED
CAT							CAT(S>4,E<10)
	M00720	2,5	20	CAC-BINDING PROTEIN	NO			M00687	5,5	5,2	ALPHA-CPI	YES
	M00687	5,5	5,2	ALPHA-CPI	YES			M00775	5,5	8,8	NF-Y	YES
	T00613	4,7	17	NF-Y	YES			M00622	3,8	8,9	C/EBPGAMMA	YES
	M00775	5,5	8,8	NF-Y	YES			M00023	6,5	4,1	HOX-1.3	YES
	M00808	3,1	11	PAX	NO			M00979	7,6	2	PAX6	NO
	M00931	4,5	17	SP-1	NO
	MA0014	1,2	17	BSAP	NO
	M00622	3,8	8,9	C/EBPGAMMA	YES
	T01112	4,3	23	COEI	NO
	M00057	3,1	18	COMPI	NO
	M00623	3,9	18	CRX	YES
	M00977	2,3	17	EBF	NO
	M00023	6,5	4,1	HOX-1.3	YES
	M00982	3,6	25	KROX	NO
	T02983	3,8	10	PAX-4A	NO
	M00979	7,6	2	PAX6	NO
	M00512	1,0	12	PPARG	NO
	MA0111	1,5	12	SPZ1	NO
	M00446	3,8	17	SPZ1	YES
	T01331	4,6	24	RXR-ALPHA	NO
	M00448	2,3	21	ZIC1	NO
	T04670	2,5	24	ZIC2	NO
	T04671	3,3	17	ZIC3	NO
ACOX1							ACOX1(S>3,8,E<8)
	MA0004	3,2	6,3	ARNT	NO			MA0009	5,3	2,3	BRACHYURY	NO
	MA0009	5,3	2,3	BRACHYURY	NO			M00775	6,2	5,4	NF-Y	NO
	M00032	3,4	19	C-ETS-1(P54)	NO			M00762	4,5	10	PPAR , HNF-4, COUP, RAR	NO
	T01788	2,1	8,9	E47	NO			T05243	5,2	8,3	PPAR-ALPHA:RXR-ALPHA	NO
	MA0104	2,2	16	N-MYC	NO			MA0111	4,9	0,72	SPZ1	NO
	M00512	6,3	2,2	PPARG	NO			MA0078	3,8	5,1	SOX17	NO
	M00931	4,9	13	SP-1	NO			T02327	5,5	8,8	STRA13	NO
	M00237	3,8	19	AHR:ARNT	NO
	M00807	2,6	20	EGR	NO
	M00433	4,0	11	HMX3	NO
	M00746	2,7	24	ELF-1	NO
	M00699	3,7	15	ICSBP	NO
	M00062	3,5	22	IRF-1	NO
	T05701	5,6	12	LXR-BETA:RXR-ALPHA	NO
	T00505	5	15	MEF-2	NO
	T00515	2,4	23	MTF-1	NO
	M00775	6,2	5,4	NF-Y	NO
	M00808	3	12	PAX	NO
	MA0067	0,8	17	PAX-2	NO
	M00763	4,4	11	PPAR DIRECT REPEAT 1	NO
	M00762	4,5	10	PPAR , HNF-4, COUP, RAR	NO
	T05243	5,2	8,3	PPAR-ALPHA:RXR-ALPHA	NO
	M00960	3,8	18	PR, GR	NO
	MA0078	3,8	5,1	SOX17	NO
	T05673	3	15	PXR-1:RXR-ALPHA	NO
	M00933	4,8	14	SP-1	NO
	MA0111	4,9	0,72	SPZ1	NO
	M00777	4,6	16	STAT	NO
	T01574	4,1	13	STAT3	NO
	T00944	1,4	19	STAT5B	NO
	M00223	3,7	22	STATX	NO
	M00985	7,5	22	STRA13	NO
	T02327	5,5	8,8	STRA13	NO
	M00333	3,1	10	ZF5	NO
	M00449	2,2	21	ZIC2	NO
	T04671	3,3	17	ZIC3	NO
ACCA1A							ACCA1A(S>3,5,E<12)
	M00932	5	12	SP-1	NO			M00932	5	12	SP-1	NO
	T01017	2,1	23	CRE-BP2	NO			M00109	4,8	10	C/EBPBETA	NO
	MA0009	1,9	12	BRACHYURY	NO			M00117	3,9	11	C/EBPBETA	NO
	M00109	4,8	10	C/EBPBETA	NO			M00982	7,1	2,9	KROX	NO
	M00117	3,9	11	C/EBPBETA	NO			M00518	6,7	3,8	PPARALPHA:RXR-ALPHA	NO
	M00623	4,2	15	CRX	NO
	M00912	4,9	13	C_EBP	NO
	T04203	5	15	FOXO1	NO
	M0474	4,3	20	FOXO1	NO
	T00384	2,7	17	HSF1	NO
	M00062	4,5	13	IRF-1	NO
	M00982	7,1	2,9	KROX	NO
	T00479	4,8	15	LYF-1	NO
	M00935	4,8	14	NF-AT	NO
	M00774	4,1	20	NF-KAPPAB	NO
	M00775	4,8	14	NF-Y	NO
	M00762	3,4	23	PPAR,HNF-4, COUP, RAR	NO
	M00518	6,7	3,8	PPARALPHA:RXR-ALPHA	NO
	T00595	4,3	25	RE1A	NO
	MA0078	1,4	19	SOX17	NO
	MA0111	0,9	17	SPZ1	NO
HMGCS2							HMGCS2(S>3,5,E<6.6)
								MA0087	3,5	5,2	SOX-5	NO
	T01923	4,7	19	NF-KAPPAB 1	NO			M00072	3,8	4,2	CP2	NO
	MA0087	3,5	5,2	SOX-5	NO			M00912	4,0	2,4	C_EBP	NO
	M00687	3,5	18	ALPHA-CP1	YES			T02772	11,9	0,16	GCNF	NO
	T02967	4,0	11	ALX-4	YES			T02384	6,2	6,6	NKX2-2	NO
	M00770	3,0	23	C/EBP	NO			M00763	7,6	1,4	PPAR DIRECT REPEAT 1	YES
	M00117	3,0	20	C/EBPBETA	NO			M00762	7,0	2,1	PPAR , HNF-4, COUP, RAR	YES
	M00109	4,1	16	C/EBPBETA	YES			M00242	12,1	0.092	PPARALPHA:RXR-ALPHA	YES
	T03999	4,0	11	CART-1	YES			M00518	8,0	1,6	PPARALPHA:RXR-ALPHA	NO
	M00072	3,8	4,2	CP2	NO			M00512	3,6	5,4	PPARG	YES
	M00912	4,0	2,4	C_EBP	NO
	M00081	2,8	18	EVI-1	NO
	T02460	2,7	7,3	FOXJ1	NO		HMGCS2(S>7,E<2.1)
	M00474	4,4	18	FOXO1	YES
	T02772	11,9	0,16	GCNF	NO			T02772	11,9	0,16	GCNF	NO
	M00023	4,8	11	HOX-1.3	NO			M00763	7,6	1,4	PPAR DIRECT REPEAT 1	YES
	M00982	4,8	14	KROX	NO			M00242	12,1	0.092	PPARALPHA:RXR-ALPHA	YES
	M00006	3,3	22	MEF-2	NO			M00518	8,0	1,6	PPARALPHA:RXR-ALPHA	NO
	M00929	5,0	10	MYOD	NO			M00762	7,0	2,1	PPAR , HNF-4, COUP, RAR	YES
	T02384	6,2	6,6	NKX2-2	NO
	MA0067	0,,5	20	PAX-2	YES
	M00763	7,6	1,4	PPAR DIRECT REPEAT 1	YES
	M00762	7,0	2,1	PPAR , HNF-4, COUP, RAR	YES
	M00242	12,1	0.092	PPARALPHA:RXR-ALPHA	YES
	M00518	8,0	1,6	PPARALPHA:RXR-ALPHA	NO
	M00512	3,6	5,4	PPARG	YES
	M00964	4,6	13	PXR, CAR, LXR, FXR	NO
	T01669	2,5	18	RFX2	NO
	T01671	2,5	18	RFX3	NO
	T01331	6,4	7,1	RXR-ALPHA	YES
	T01147	4,0	12	SF-1	NO
	M00042	3,7	18	SOX-5	NO
	MA0078	3,2	7,3	SOX17	NO
	M00931	4,9	13	SP-1	NO
HMGCL							HMGCL(S>3,E<9,7)
								MA0004	3,2	6,3	ARNT	NO
	MA0067	1,7	8,3	PAX-2	NO			M00929	7,5	2,2	MYOD	NO
	MA0111	1,9	8,3	SPZ1	NO			T05236	3,6	7,2	PPAR-GAMMA:RXR-ALPHA	NO
	MA0006	1,6	16	AHR-ARNT	NO			M00446	4,6	9,7	SPZ1	NO
	MA0004	3,2	6,3	ARNT	NO
	T02450	5,7	11	GKLF	NO
	MA0104	2,2	16	N-MYC	NO
	M00804	3,2	21	E2A	NO
	M00081	3,3	12	EVI-1	NO
	M00641	3,7	10	HSF	NO
	M00277	4,9	14	LMO2 COMPLEX	NO
	M00929	7,5	2,2	MYOD	NO
	M00712	2,9	12	MYOGENIN	NO
	T00613	4,7	17	NF-Y	NO
	M00717	1,3	23	PAX-8	NO
	T05236	3,6	7,2	PPAR-GAMMA:RXR-ALPHA	NO
	M00446	4,6	9,7	SPZ1	NO
	M00922	4,1	23	SRF	NO
	M00796	4,8	11	USF	NO
PHYH							PHYH(S>5,E<12)
	M00162	2,8	9,2	OCT-1	NO			T00677	5,6	12	PAX-1	NO
	MA0004	1,4	17	ARNT	NO			M00097	6,6	4,1	PAX-6	NO
	M00109	3,9	18	C/EBPBETA	NO			M00518	7,4	2,3	PPARALPHA:RXR-ALPHA	NO
	M00807	2,8	17	EGR	NO			M00932	5,4	9,4	SP-1	NO
	T00677	5,6	12	PAX-1	NO
	M00097	6,6	4,1	PAX-6	NO
	M00717	1,9	13	PAX-8	NO
	M00328	2,3	18	PAX-8	NO
	T00651	2,6	18	POU5F1	NO
	M00518	7,4	2,3	PPARALPHA:RXR-ALPHA	NO
	M00727	2,8	24	SF-1	NO
	M00932	5,4	9,4	SP-1	NO
	MA0111	0,9	18	SPZ1	NO
	M00114	3,9	21	TAX/CREB	NO
AGXT							AGXT(S>2,8,E<6,1)
	MA0009	1,3	1,6	BRACHYURY				M00057	6,3	1,7	COMPI
	M00057	6,3	1,7	COMP1				M00807	2,8	1,8	EGR
	M00979	4,2	20	PAX6				M00809	5,9	6,1	FOX
	MA0014	2,8	6,5	BSAP				T00677	6,8	5,3	PAX-1
	M00807	2,8	1,8	EGR				M00512	6,2	2,4	PPARG
	M00809	5,9	6,1	FOX				MA0078	3,5	5,9	SOX17
	T04203	5,0	15	FOXO1
	M00472	4,5	18	FOXO4
	M00641	3,9	8,7	HSF
	M00747	3,3	17	IRF1
	M00983	2,6	20	MAF
	T00515	2,7	18	MTF-1
	M00485	3,5	25	NKX2-2
	T00677	6,8	5,3	PAX-1
	M00512	6,2	2,4	PPARG
	T00702	4,3	20	PU.1
	MA0078	3,5	5,9	SOX17
	M00931	4,1	23	SP-1
	MA0111	1,7	9,5	SPZ1
	M00810	5,5	8,8	SRF
	M00963	3,5	18	T3R
EHHADH							EHHADH(S>3,5,E<8,2)
	T02967	6,6	1,8	ALX-4	NO			T02967	6,6	1,8	ALX-4	NO
	MA0014	2,1	10	BSAP	NO			T03999	6,6	1,8	CART-1	NO
	T03999	6,6	1,8	CART-1	NO			MA0078	3,5	5,9	SOX17	NO
	M00774	5,6	8,5	NF-KAPPAB	NO			T00592	4,3	5,1	NF-KAPPAB (-LIKE)	NO
	MA0078	3,5	5,9	SOX17	NO			MA0111	3,6	2,1	SPZ1	NO
	MA0006	1,6	16	AHR-ARNT	NO			M00775	5,6	8,2	NF-Y	NO
	M00720	2,9	15	CAC-BINDING PROTEIN	NO
	T01112	4,1	25	COEI	NO
	T00479	4,9	15	LYF-1	NO
	M00072	3,4	6,3	CP2	NO
	M00394	1,0	19	MSX-1	NO
	T00515	3,5	8,6	MTF-1	NO
	M00056	4,8	13	MYOGENIN / NF-1	NO
	M00037	3,9	14	NF-E2	NO
	M00054	4,7	15	NF-KAPPAB	NO
	M00052	3,5	22	NF-KAPPAB (P65)	NO
	T00592	4,3	5,1	NF-KAPPAB (-LIKE)	NO
	M00775	5,6	8,2	NF-Y	NO
	T01331	5,8	10	RXR-ALPHA	NO
	M00931	5,4	9,4	SP-1	NO
	MA0111	3,6	2,1	SPZ1	NO
	M00922	4,7	15	SRF	NO
	M00810	5,3	10	SRF	NO
	M00333	3	11	ZF5	NO
